# Supplementary material for: Network Crosstalk as a Basis for Drug Repurposing
Source: Front Genet. 2022 Mar 8;13:792090. doi: 10.3389/fgene.2022.792090 (PMC8958038; doi:10.3389/fgene.2022.792090)
Supplement: Supplementary file 1 [file Table1.XLSX]

## Sheet: Table S1
Drug-disease similarity
	AUPR			mcc			recall			F-measure
	original	time	new	original	time	new	original	time	new	original	time	new
ANUBIX	0.102	0.109	0.401	0.094	0.105	0.288	0.433	0.386	0.782	0.091	0.14	0.268
BinoX	0.242	0.091	0.322	0.102	0.057	0.229	0.635	0.126	0.672	0.103	0.103	0.323
NEAT	0.141	0.072	0.448	0.074	0.047	0.257	0.602	0.12	0.694	0.089	0.095	0.337
prox	0.116	0.112	0.619	0.084	0.084	0.303	0.493	0.425	0.793	0.08	0.122	0.281
Drug-drug similarity
	AUPR			mcc			recall			F-measure
	original	time	new	original	time	new	original	time	new	original	time	new
ANUBIX	0.453	0.33	0.232	0.448	0.268	0.352	0.925	0.719	0.823	0.376	0.244	0.325
BinoX	0.582	0.549	0.303	0.43	0.412	0.271	0.791	0.766	0.74	0.484	0.499	0.289
NEAT	0.608	0.568	0.287	0.503	0.383	0.261	0.831	0.748	0.732	0.546	0.477	0.281
prox	0.624	0.441	0.864	0.6	0.202	0.532	0.96	0.73	0.91	0.555	0.183	0.506

## Sheet: Table S2
id	drug	disease	overlap	z_ANUBIX	z_prox	rnk_ANUBIX	rnk_prox	rnk
DB09073	Palbociclib	carcinoma.hepatocellular	TRUE	35.1788	22.6679	8	2	10
DB00993	Azathioprine	carcinoma.hepatocellular	TRUE	36.8255	15.698	6	10	16
DB00624	Testosterone	carcinoma.hepatocellular	TRUE	35.6507	14.1041	7	24	31
DB01577	Metamfetamine	amphetamine.related.disorders	TRUE	29.3982	25.8256	34	1	35
DB01254	Dasatinib	carcinoma.hepatocellular	TRUE	32.5595	15.5573	24	11	35
DB09073	Palbociclib	glomerulonephritis.iga	TRUE	28.5	16.2868	39	7	46
DB01254	Dasatinib	glomerulonephritis.iga	TRUE	24.9271	13.8785	60	28	88
DB09276	Sodium aurothiomalate	influenza.human	TRUE	37.6125	12.5163	5	86	91
DB08895	Tofacitinib	influenza.human	TRUE	25.775	13.2196	56	50	106
DB09073	Palbociclib	salivary.gland.neoplasms	TRUE	27.8567	13.0332	44	64	108
DB00136	Calcitriol	carcinoma.hepatocellular	TRUE	27.5787	12.7044	45	73	118
DB00959	Methylprednisolone	influenza.human	TRUE	24.1559	12.7806	66	70	136
DB01914	D-glucose	liver.cirrhosis	TRUE	19.9127	13.4759	117	38	155
DB05073	SRT501	lung.neoplasms	TRUE	19.4088	14.9795	144	16	160
DB03496	Alvocidib	cerebral.hemorrhage	TRUE	22.3911	12.6269	82	81	163
DB00158	Folic acid	carcinoma.hepatocellular	TRUE	25.0442	12.1792	59	107	166
DB14479	Acetylcysteine zinc	diabetes.mellitus.experimental	TRUE	18.905	13.8896	156	27	183
DB00860	Prednisolone	influenza.human	TRUE	21.3141	12.2996	92	101	193
DB12695	Phenethyl Isothiocyanate	carcinoma.hepatocellular	TRUE	18.6468	13.218	164	51	215
DB01914	D-glucose	hypertension	TRUE	17.4172	17.6411	217	4	221
DB01254	Dasatinib	salivary.gland.neoplasms	TRUE	26.7682	11.4328	49	181	230
DB00907	Cocaine	cocaine.related.disorders	TRUE	18.6936	12.7076	161	72	233
DB00136	Calcitriol	salivary.gland.neoplasms	TRUE	22.2958	11.7278	84	150	234
DB01169	Arsenic trioxide	cell.transformation.neoplastic	TRUE	17.8418	13.4988	198	37	235
DB05073	SRT501	salivary.gland.neoplasms	TRUE	18.6609	12.4945	163	89	252
DB02656	LY-294002	pancreatic.neoplasms	TRUE	19.6692	11.9985	134	122	256
DB09157	Carbon dioxide	glomerulonephritis	FALSE	16.6387	18.7521	272	3	275
DB09140	Oxygen	carcinoma.hepatocellular	TRUE	19.5877	11.8282	136	142	278
DB00498	Phenindione	glomerulonephritis	FALSE	16.6387	16.1101	273	8	281
DB00136	Calcitriol	glomerulonephritis.iga	TRUE	22.8133	11.1933	81	204	285
DB00398	Sorafenib	cerebral.hemorrhage	TRUE	19.1683	11.8579	148	138	286
DB00624	Testosterone	glomerulonephritis.iga	TRUE	29.6302	10.8787	33	259	292
DB01914	D-glucose	abortion.spontaneous	TRUE	19.5514	11.678	138	156	294
DB00917	Dinoprostone	brain.injuries	TRUE	18.2782	12.0517	181	118	299
DB02656	LY-294002	lung.neoplasms	TRUE	18.643	11.9076	165	134	299
DB06774	Capsaicin	diabetes.mellitus.experimental	TRUE	17.1291	13.038	238	63	301
DB01254	Dasatinib	leukemia	TRUE	20.3828	11.2147	108	202	310
DB01254	Dasatinib	colorectal.neoplasms	TRUE	21.7393	11.04	88	227	315
DB11672	Curcumin	brain.injuries	TRUE	18.5506	11.7517	170	146	316
DB09073	Palbociclib	endometrial.neoplasms	TRUE	17.0403	12.6514	243	78	321
DB14479	Acetylcysteine zinc	reperfusion.injury	TRUE	16.5316	13.3335	281	43	324
DB02656	LY-294002	cell.transformation.neoplastic	TRUE	16.1661	17.0162	320	5	325
DB04224	Oleic Acid	kidney.failure.chronic	TRUE	16.4814	13.32	285	45	330
DB11672	Curcumin	liver.neoplasms.experimental	TRUE	17.5639	11.9898	211	124	335
DB09073	Palbociclib	leukemia	TRUE	18.5422	11.5405	171	167	338
DB14371	Mangostin	cerebral.hemorrhage	TRUE	24.3817	10.7801	65	280	345
DB14479	Acetylcysteine zinc	pancreatic.neoplasms	TRUE	20.9625	10.9549	103	243	346
DB01914	D-glucose	cell.transformation.neoplastic	TRUE	16.171	13.7197	319	32	351
DB07352	Apigenin	brain.ischemia	TRUE	16.2495	13.3055	308	47	355
DB11672	Curcumin	cell.transformation.neoplastic	TRUE	16.4472	12.7225	289	71	360
DB00482	Celecoxib	liver.neoplasms.experimental	TRUE	15.8891	15.4048	350	13	363
DB14177	Propylparaben	leukemia	TRUE	19.5317	11.0602	140	223	363
DB00197	Troglitazone	breast.neoplasms	TRUE	16.4346	12.6731	290	76	366
DB00197	Troglitazone	colorectal.neoplasms	TRUE	23.2314	10.7092	75	295	370
DB11672	Curcumin	cholestasis.extrahepatic	TRUE	17.8741	11.4177	195	184	379
DB01914	D-glucose	neoplasm.metastasis	TRUE	16.3747	12.3972	297	95	392
DB11672	Curcumin	reperfusion.injury	TRUE	15.6519	14.9585	382	17	399
DB13063	Parthenolide	reperfusion.injury	TRUE	17.8914	11.1667	194	206	400
DB01222	Budesonide	glomerulonephritis	TRUE	20.3688	10.7168	109	291	400
DB01914	D-glucose	heart.failure	TRUE	15.6324	14.8326	388	18	406
DB01914	D-glucose	glomerulonephritis	TRUE	17.0128	11.6389	249	158	407
DB00624	Testosterone	salivary.gland.neoplasms	TRUE	23.841	10.4689	68	343	411
DB00441	Gemcitabine	pancreatic.neoplasms	TRUE	19.8586	10.7106	118	294	412
DB09130	Copper	carcinoma.hepatocellular	TRUE	16.1659	12.3948	321	96	417
DB01914	D-glucose	diabetes.mellitus.type.2	TRUE	15.474	14.7731	406	19	425
DB01914	D-glucose	prostatic.neoplasms	TRUE	15.7304	13.2036	374	52	426
DB14177	Propylparaben	cerebral.hemorrhage	TRUE	26.5087	10.3441	53	384	437
DB04224	Oleic Acid	heart.failure	TRUE	15.4187	13.9047	413	26	439
DB14104	Linoleic acid	kidney.failure.chronic	TRUE	18.7131	10.7701	160	284	444
DB01914	D-glucose	inflammation	TRUE	15.9553	12.2986	346	102	448
DB01914	D-glucose	insulin.resistance	TRUE	17.2079	11.1007	233	216	449
DB05073	SRT501	leukemia	TRUE	15.3685	13.8732	421	30	451
DB00917	Dinoprostone	pulmonary.fibrosis	TRUE	15.457	13.1707	409	54	463
DB11831	Dinitrochlorobenzene	glomerulonephritis	TRUE	16.4117	11.4582	292	176	468
DB01852	Kaempherol	hypertension	TRUE	15.2576	13.4082	433	41	474
DB01914	D-glucose	hyperglycemia	TRUE	16.0824	11.6201	333	161	494
DB01393	Bezafibrate	kidney.failure.chronic	TRUE	18.3849	10.5739	178	321	499
DB14479	Acetylcysteine zinc	cerebral.hemorrhage	TRUE	25.1187	10.1505	58	444	502
DB00947	Fulvestrant	carcinoma.hepatocellular	TRUE	15.0905	13.2284	456	49	505
DB11672	Curcumin	colorectal.neoplasms	TRUE	15.8922	11.6593	349	157	506
DB01914	D-glucose	lung.neoplasms	TRUE	16.5029	11.0436	284	226	510
DB11672	Curcumin	adenocarcinoma	TRUE	14.9233	13.8412	485	31	516
DB00197	Troglitazone	leukemia	TRUE	17.5274	10.6539	213	305	518
DB12385	10-hydroxycamptothecin	cerebral.hemorrhage	TRUE	29.7777	10.0233	26	493	519
DB01914	D-glucose	reperfusion.injury	TRUE	15.2497	12.4492	434	91	525
DB04224	Oleic Acid	diabetes.mellitus.experimental	TRUE	15.897	11.4572	348	177	525
DB04224	Oleic Acid	obesity	TRUE	15.5787	11.8541	395	140	535
DB00947	Fulvestrant	pancreatic.neoplasms	TRUE	16.4336	10.8835	291	258	549
DB00197	Troglitazone	endometrial.neoplasms	TRUE	16.4616	10.8686	287	262	549
DB01076	Atorvastatin	reperfusion.injury	TRUE	15.6107	11.538	390	168	558
DB13867	Fluticasone	glomerulonephritis	TRUE	15.684	11.4483	380	178	558
DB00197	Troglitazone	salivary.gland.neoplasms	TRUE	23.6818	10.0369	73	485	558
DB04224	Oleic Acid	fatty.liver	TRUE	14.8072	13.1882	513	53	566
DB00641	Simvastatin	arthritis.rheumatoid	TRUE	14.8987	12.6356	487	79	566
DB14479	Acetylcysteine zinc	lung.neoplasms	TRUE	16.6565	10.6832	269	298	567
DB00179	Masoprocol	pancreatic.neoplasms	TRUE	17.4488	10.4367	216	354	570
DB01914	D-glucose	kidney.diseases	TRUE	14.8182	12.8783	508	69	577
DB05073	SRT501	abortion.spontaneous	TRUE	15.0801	12.0025	457	121	578
DB01041	Thalidomide	pancreatic.neoplasms	TRUE	18.6626	10.2477	162	419	581
DB09526	Hydroquinone	breast.neoplasms	TRUE	15.0461	11.9682	462	126	588
DB01914	D-glucose	liver.cirrhosis.experimental	TRUE	14.3644	16.4237	583	6	589
DB02656	LY-294002	cerebral.hemorrhage	TRUE	17.7529	10.327	203	390	593
DB01914	D-glucose	pulmonary.fibrosis	TRUE	15.0406	11.9433	465	129	594
DB00917	Dinoprostone	brain.ischemia	TRUE	15.1186	11.8287	455	141	596
DB01914	D-glucose	non.alcoholic.fatty.liver.disease	TRUE	15.2244	11.6238	438	160	598
DB11672	Curcumin	lymphoma.t.cell.cutaneous	TRUE	17.0955	10.4072	242	363	605
DB00398	Sorafenib	pancreatic.neoplasms	TRUE	15.959	10.7874	345	277	622
DB14183	Geraniol	endometrial.neoplasms	TRUE	16.0734	10.752	336	286	622
DB14680	Combretastatin A4	cerebral.hemorrhage	TRUE	18.8993	10.0691	158	472	630
DB00394	Beclomethasone dipropionate	glomerulonephritis	TRUE	22.2682	9.91338	86	545	631
DB12618	Apocynin	inflammation	TRUE	15.0618	11.4214	460	183	643
DB04224	Oleic Acid	non.alcoholic.fatty.liver.disease	TRUE	14.3547	12.9978	589	65	654
DB11672	Curcumin	diabetes.mellitus.experimental	TRUE	14.2583	13.4742	617	39	656
DB01169	Arsenic trioxide	hypertension	TRUE	14.6391	12.0187	537	120	657
DB02656	LY-294002	diabetes.mellitus.experimental	TRUE	14.2479	13.3269	620	44	664
DB14479	Acetylcysteine zinc	status.epilepticus	TRUE	17.8635	10.0658	196	474	670
DB14479	Acetylcysteine zinc	colorectal.neoplasms	TRUE	14.9952	11.1854	473	205	678
DB00641	Simvastatin	liver.cirrhosis	TRUE	15.2271	10.9529	437	245	682
DB01645	Genistein	pancreatic.neoplasms	TRUE	15.4167	10.8347	414	268	682
DB02656	LY-294002	diabetes.mellitus.type.2	TRUE	14.8175	11.4647	509	175	684
DB14479	Acetylcysteine zinc	breast.neoplasms	TRUE	14.0541	14.4673	665	20	685
DB01852	Kaempherol	diabetes.mellitus.experimental	TRUE	14.4023	12.1572	574	111	685
DB00184	Nicotine	lung.neoplasms	TRUE	16.0308	10.4538	340	346	686
DB09153	Sodium chloride	reperfusion.injury	TRUE	14.9871	11.1207	474	213	687
DB00482	Celecoxib	lung.neoplasms	TRUE	16.6735	10.2187	268	422	690
DB00641	Simvastatin	calcinosis	TRUE	14.1498	13.0473	633	61	694
DB01914	D-glucose	cholestasis.extrahepatic	TRUE	14.548	11.7581	551	145	696
DB00179	Masoprocol	squamous.cell.carcinoma.of.head.and.neck	TRUE	16.0697	10.4206	337	359	696
DB11672	Curcumin	cerebral.hemorrhage	TRUE	18.2203	9.9781	185	513	698
DB02656	LY-294002	breast.neoplasms	TRUE	13.9892	15.4503	687	12	699
DB02656	LY-294002	brain.ischemia	TRUE	14.8383	11.255	502	197	699
DB06774	Capsaicin	hypertension	TRUE	14.2573	12.5822	618	83	701
DB00179	Masoprocol	liver.neoplasms.experimental	TRUE	15.2911	10.7998	429	275	704
DB01914	D-glucose	atherosclerosis	TRUE	14.0476	13.4633	666	40	706
DB00641	Simvastatin	lung.neoplasms	TRUE	14.7348	11.2072	522	203	725
DB11672	Curcumin	squamous.cell.carcinoma.of.head.and.neck	TRUE	16.163	10.2892	322	404	726
DB01645	Genistein	cell.transformation.neoplastic	TRUE	14.2135	12.2342	623	104	727
DB00641	Simvastatin	abortion.spontaneous	TRUE	15.0668	10.8318	459	269	728
DB01254	Dasatinib	endometrial.neoplasms	TRUE	16.4053	10.1839	294	435	729
DB00456	Cefalotin	cerebral.hemorrhage	TRUE	27.3498	9.64187	46	683	729
DB02656	LY-294002	hypertension	TRUE	13.9556	13.5867	699	34	733
DB01039	Fenofibrate	diabetes.mellitus.experimental	TRUE	14.0964	12.5012	650	88	738
DB01039	Fenofibrate	obesity	TRUE	14.3502	11.6275	591	159	750
DB01914	D-glucose	acute.kidney.injury	TRUE	14.3681	11.5284	582	169	751
DB01169	Arsenic trioxide	liver.cirrhosis.experimental	TRUE	13.7958	15.2655	745	14	759
DB06774	Capsaicin	hyperalgesia	TRUE	15.1749	10.5949	447	315	762
DB00412	Rosiglitazone	acute.kidney.injury	TRUE	15.7466	10.3189	372	395	767
DB02656	LY-294002	colonic.neoplasms	TRUE	14.1029	11.9074	647	135	782
DB13956	Estradiol valerate	lung.neoplasms	TRUE	15.4817	10.3661	404	378	782
DB01914	D-glucose	neoplasm.invasiveness	TRUE	14.3402	11.348	594	191	785
DB14479	Acetylcysteine zinc	prostatic.neoplasms	TRUE	14.0851	11.9145	656	131	787
DB01645	Genistein	colorectal.neoplasms	TRUE	17.7471	9.80614	204	591	795
DB14476	DL-alpha-Tocopherol	brain.ischemia	TRUE	13.9208	12.4591	709	90	799
DB00482	Celecoxib	brain.ischemia	TRUE	14.2692	11.3783	615	187	802
DB00640	Adenosine	myocardial.reperfusion.injury	TRUE	14.8756	10.6354	494	308	802
DB14177	Propylparaben	liver.neoplasms.experimental	TRUE	14.5952	10.8168	541	272	813
DB00608	Chloroquine	reperfusion.injury	TRUE	14.118	11.4734	644	174	818
DB01128	Bicalutamide	carcinoma.hepatocellular	TRUE	15.3288	10.3186	423	396	819
DB00641	Simvastatin	cerebral.hemorrhage	TRUE	19.6712	9.63989	133	686	819
DB00443	Betamethasone	glomerulonephritis	TRUE	17.4123	9.78582	218	603	821
DB04224	Oleic Acid	chemical.and.drug.induced.liver.injury	TRUE	14.0144	11.7174	681	152	833
DB00993	Azathioprine	salivary.gland.neoplasms	TRUE	21.5649	9.53017	89	745	834
DB05990	Obeticholic acid	kidney.failure.chronic	TRUE	14.1408	11.1321	637	209	846
DB06774	Capsaicin	diabetes.mellitus.type.2	TRUE	15.852	10.0354	360	486	846
DB02656	LY-294002	prostatic.neoplasms	TRUE	13.6631	13.0913	789	58	847
DB00376	Trihexyphenidyl	dyslipidemias	TRUE	29.7453	9.42103	27	821	848
DB00970	Dactinomycin	reperfusion.injury	TRUE	13.8231	12.0707	738	116	854
DB00586	Diclofenac	lung.neoplasms	TRUE	13.9169	11.7949	711	143	854
DB02656	LY-294002	liver.neoplasms.experimental	TRUE	15.966	9.96696	344	518	862
DB08901	Ponatinib	liver.neoplasms.experimental	TRUE	15.583	10.0728	392	471	863
DB09298	Silibinin	cerebral.hemorrhage	TRUE	20.6076	9.51561	106	757	863
DB02656	LY-294002	squamous.cell.carcinoma.of.head.and.neck	TRUE	14.4033	10.6913	573	296	869
DB00459	Acitretin	cerebral.hemorrhage	TRUE	18.4664	9.6259	175	697	872
DB00396	Progesterone	liver.cirrhosis	TRUE	14.3043	10.8203	605	271	876
DB00640	Adenosine	brain.ischemia	TRUE	14.578	10.5137	545	331	876
DB01914	D-glucose	breast.neoplasms	TRUE	13.4334	13.5093	847	36	883
DB01248	Docetaxel	colorectal.neoplasms	TRUE	13.3705	15.0611	871	15	886
DB00855	Aminolevulinic acid	cerebral.hemorrhage	TRUE	28.9573	9.36324	37	850	887
DB00877	Sirolimus	lung.neoplasms	TRUE	15.3789	10.0739	419	470	889
DB08059	Wortmannin	prostatic.neoplasms	TRUE	14.378	10.6259	580	310	890
DB00945	Acetylsalicylic acid	reperfusion.injury	TRUE	13.508	12.9358	823	68	891
DB00619	Imatinib	leukemia	TRUE	15.1472	10.1496	450	445	895
DB04224	Oleic Acid	cholestasis	TRUE	14.0867	10.9691	655	241	896
DB00394	Beclomethasone dipropionate	pulmonary.fibrosis	TRUE	17.5611	9.63047	212	695	907
DB01601	Lopinavir	glomerulonephritis	TRUE	15.1546	10.1036	449	459	908
DB00399	Zoledronic acid	carcinoma.hepatocellular	TRUE	19.0277	9.51466	151	761	912
DB05073	SRT501	endometrial.neoplasms	TRUE	13.6148	12.1119	800	114	914
DB06774	Capsaicin	liver.neoplasms.experimental	TRUE	14.5459	10.4044	552	364	916
DB00302	Tranexamic acid	cerebral.hemorrhage	TRUE	23.713	9.37676	72	846	918
DB00143	Glutathione	brain.ischemia	TRUE	13.5247	12.18	820	106	926
DB00398	Sorafenib	lung.neoplasms	TRUE	17.818	9.5699	200	727	927
DB00970	Dactinomycin	diabetes.mellitus.experimental	TRUE	13.408	12.6574	857	77	934
DB12618	Apocynin	brain.ischemia	TRUE	13.4657	12.3333	840	99	939
DB14476	DL-alpha-Tocopherol	diabetes.mellitus.type.2	TRUE	14.327	10.4831	599	341	940
DB09231	Benidipine	hepatomegaly	TRUE	15.8776	9.79931	352	595	947
DB00325	Nitroprusside	diabetes.mellitus.experimental	TRUE	13.7575	11.3775	760	188	948
DB01169	Arsenic trioxide	reperfusion.injury	TRUE	13.4873	11.9777	832	125	957
DB11672	Curcumin	pulmonary.disease.chronic.obstructive	TRUE	13.5404	11.7807	817	144	961
DB00993	Azathioprine	colorectal.neoplasms	TRUE	24.1412	9.30325	67	894	961
DB02656	LY-294002	adenocarcinoma	TRUE	13.7566	11.2401	762	200	962
DB01229	Paclitaxel	cerebral.hemorrhage	TRUE	15.0255	10.0198	467	495	962
DB01852	Kaempherol	brain.ischemia	TRUE	13.273	12.9629	896	67	963
DB01023	Felodipine	hepatomegaly	TRUE	15.4092	9.89768	415	551	966
DB00530	Erlotinib	liver.neoplasms.experimental	TRUE	14.6169	10.1593	538	439	977
DB14479	Acetylcysteine zinc	diabetes.mellitus.type.2	TRUE	16.7783	9.59288	263	714	977
DB02656	LY-294002	reperfusion.injury	TRUE	13.139	13.8778	951	29	980
DB00917	Dinoprostone	inflammation	TRUE	13.5642	11.4868	810	172	982
DB01169	Arsenic trioxide	acute.kidney.injury	TRUE	13.6414	11.3391	793	193	986
DB01914	D-glucose	myocardial.infarction	TRUE	13.345	12.1219	876	113	989
DB00641	Simvastatin	cell.transformation.neoplastic	TRUE	13.1483	13.3734	949	42	991
DB01065	Melatonin	diabetes.mellitus.experimental	TRUE	13.791	10.9428	747	247	994
DB00197	Troglitazone	glomerulonephritis.iga	TRUE	20.2456	9.31933	111	883	994
DB00482	Celecoxib	colonic.neoplasms	TRUE	13.2653	12.1353	898	112	1010
DB12216	Bergapten	squamous.cell.carcinoma.of.head.and.neck	TRUE	14.3146	10.2725	602	413	1015
DB00309	Vindesine	cerebral.hemorrhage	TRUE	17.7877	9.4196	201	822	1023
DB00946	Phenprocoumon	coronary.disease	TRUE	19.7967	9.29108	121	902	1023
DB00544	Fluorouracil	colorectal.neoplasms	TRUE	13.9605	10.5305	695	329	1024
DB01393	Bezafibrate	cholestasis	TRUE	15.4809	9.75445	405	623	1028
DB00641	Simvastatin	diabetes.mellitus.experimental	TRUE	13.6259	10.9898	796	238	1034
DB09073	Palbociclib	polycystic.ovary.syndrome	TRUE	29.213	9.11505	35	1003	1038
DB07352	Apigenin	brain.injuries	TRUE	13.879	10.5805	721	318	1039
DB00179	Masoprocol	brain.ischemia	TRUE	13.7389	10.8052	769	274	1043
DB11672	Curcumin	crohn.disease	TRUE	13.0668	12.9965	978	66	1044
DB07374	Anisomycin	glomerulonephritis	TRUE	24.5742	9.15628	64	982	1046
DB00641	Simvastatin	atherosclerosis	TRUE	13.0262	13.1062	990	57	1047
DB06774	Capsaicin	glomerulonephritis	TRUE	16.2347	9.54996	312	737	1049
DB00398	Sorafenib	lymphoma.t.cell.cutaneous	TRUE	14.8581	9.87394	496	556	1052
DB00641	Simvastatin	hypertension	TRUE	13.1642	12.1732	945	108	1053
DB07352	Apigenin	adenocarcinoma	TRUE	13.3844	11.3445	863	192	1055
DB00675	Tamoxifen	liver.neoplasms.experimental	TRUE	15.2019	9.76712	442	615	1057
DB11672	Curcumin	neoplasm.metastasis	TRUE	12.9097	14.2004	1036	22	1058
DB00143	Glutathione	reperfusion.injury	TRUE	13.1901	11.9611	933	127	1060
DB12618	Apocynin	reperfusion.injury	TRUE	13.1496	12.0843	948	115	1063
DB02656	LY-294002	carcinoma.non.small.cell.lung	TRUE	14.197	10.1556	625	440	1065
DB02656	LY-294002	myocardial.reperfusion.injury	TRUE	13.6017	10.842	802	266	1068
DB14479	Acetylcysteine zinc	calcinosis	TRUE	13.8116	10.5346	741	328	1069
DB01914	D-glucose	brain.ischemia	TRUE	13.1929	11.8578	931	139	1070
DB01262	Decitabine	neoplasm.metastasis	TRUE	13.3982	11.1273	859	211	1070
DB12618	Apocynin	crohn.disease	TRUE	14.0745	10.2278	658	421	1079
DB12996	Acteoside	thyroid.neoplasms	TRUE	14.5597	9.94195	549	531	1080
DB07352	Apigenin	lung.neoplasms	TRUE	14.955	9.78147	478	606	1084
DB00917	Dinoprostone	glomerulonephritis	TRUE	16.0417	9.52941	339	746	1085
DB14183	Geraniol	carcinoma.hepatocellular	TRUE	21.172	9.13067	95	992	1087
DB00977	Ethinylestradiol	hypertension	TRUE	12.9114	13.1451	1035	56	1091
DB02656	LY-294002	status.epilepticus	TRUE	14.0352	10.2033	672	425	1097
DB00641	Simvastatin	liver.neoplasms.experimental	TRUE	14.7228	9.84451	524	573	1097
DB13956	Estradiol valerate	cell.transformation.neoplastic	TRUE	13.9814	10.2771	689	411	1100
DB07352	Apigenin	cell.transformation.neoplastic	TRUE	13.3162	11.0959	885	217	1102
DB00907	Cocaine	hyperkinesis	TRUE	15.4506	9.62746	410	696	1106
DB11672	Curcumin	carcinoma.transitional.cell	TRUE	15.2216	9.67652	439	668	1107
DB01914	D-glucose	fibrosis	TRUE	13.8464	10.3628	733	380	1113
DB08059	Wortmannin	pancreatic.neoplasms	TRUE	19.4278	9.16499	143	975	1118
DB00441	Gemcitabine	cell.transformation.neoplastic	TRUE	14.3276	9.96089	598	521	1119
DB14479	Acetylcysteine zinc	glomerulonephritis	TRUE	14.4867	9.85743	558	565	1123
DB01852	Kaempherol	reperfusion.injury	TRUE	12.8205	13.0681	1071	60	1131
DB00945	Acetylsalicylic acid	calcinosis	TRUE	13.0587	11.735	983	149	1132
DB06774	Capsaicin	cholestasis.extrahepatic	TRUE	13.926	10.191	708	429	1137
DB06774	Capsaicin	cerebral.hemorrhage	TRUE	20.2864	9.07082	110	1028	1138
DB08059	Wortmannin	lung.neoplasms	TRUE	15.4719	9.53896	407	741	1148
DB11672	Curcumin	arthritis.juvenile	TRUE	15.8297	9.45343	366	794	1160
DB01169	Arsenic trioxide	diabetes.mellitus.experimental	TRUE	12.9479	11.9066	1025	136	1161
DB01914	D-glucose	colonic.neoplasms	TRUE	12.8639	12.1696	1053	109	1162
DB14184	Cinnamaldehyde	brain.ischemia	TRUE	13.3326	10.7377	878	287	1165
DB04216	Quercetin	salivary.gland.neoplasms	TRUE	13.4769	10.5071	836	333	1169
DB00482	Celecoxib	colorectal.neoplasms	TRUE	12.6992	13.1453	1116	55	1171
DB13867	Fluticasone	reperfusion.injury	TRUE	14.1183	9.94655	643	529	1172
DB14479	Acetylcysteine zinc	cholestasis.extrahepatic	TRUE	15.5285	9.49274	400	775	1175
DB00331	Metformin	brain.injuries	TRUE	15.5811	9.46985	393	784	1177
DB00917	Dinoprostone	abortion.spontaneous	TRUE	15.3089	9.5152	424	758	1182
DB01586	Ursodeoxycholic acid	glomerulonephritis	TRUE	16.1157	9.35972	330	852	1182
DB01645	Genistein	liver.neoplasms.experimental	TRUE	13.0588	11.2344	982	201	1183
DB01852	Kaempherol	inflammation	TRUE	13.1171	11.0375	957	228	1185
DB00503	Ritonavir	glomerulonephritis	TRUE	23.8217	8.94989	69	1116	1185
DB00621	Oxandrolone	neoplasm.recurrence.local	TRUE	17.0149	9.23274	246	940	1186
DB12618	Apocynin	colitis.ulcerative	TRUE	14.1639	9.87009	632	557	1189
DB00947	Fulvestrant	endometrial.neoplasms	TRUE	14.9458	9.60218	481	709	1190
DB00675	Tamoxifen	cell.transformation.neoplastic	TRUE	13.3817	10.541	867	327	1194
DB14545	Hydrocortisone succinate	glomerulonephritis	TRUE	16.1234	9.33701	326	871	1197
DB05943	Resatorvid	brain.ischemia	TRUE	13.9623	9.9957	693	506	1199
DB14177	Propylparaben	pancreatic.neoplasms	TRUE	14.5259	9.71468	555	644	1199
DB00482	Celecoxib	glomerulonephritis	TRUE	14.6479	9.67676	535	666	1201
DB14177	Propylparaben	lung.neoplasms	TRUE	13.73	10.1888	774	430	1204
DB00412	Rosiglitazone	cholestasis	TRUE	13.2376	10.681	911	299	1210
DB01914	D-glucose	fatty.liver	TRUE	14.3544	9.7612	590	621	1211
DB01914	D-glucose	pancreatic.neoplasms	TRUE	14.5678	9.68591	548	663	1211
DB03052	Dazoxiben	dyslipidemias	TRUE	20.8756	8.95728	104	1109	1213
DB01169	Arsenic trioxide	liver.cirrhosis	TRUE	12.6987	12.3433	1117	98	1215
DB02530	gamma-Aminobutyric acid	autistic.disorder	TRUE	15.5051	9.43081	402	813	1215
DB00495	Zidovudine	influenza.human	TRUE	14.7863	9.62018	519	700	1219
DB00917	Dinoprostone	cell.transformation.neoplastic	TRUE	16.4765	9.22609	286	946	1232
DB00641	Simvastatin	cholestasis.extrahepatic	TRUE	12.8324	11.4817	1061	173	1234
DB11831	Dinitrochlorobenzene	dermatitis.allergic.contact	TRUE	12.6354	12.4111	1145	93	1238
DB00641	Simvastatin	liver.cirrhosis.experimental	TRUE	12.6922	12.0268	1123	119	1242
DB00947	Fulvestrant	colonic.neoplasms	TRUE	14.2992	9.73555	606	636	1242
DB12618	Apocynin	pulmonary.fibrosis	TRUE	14.1463	9.77875	635	608	1243
DB05767	Andrographolide	cerebral.hemorrhage	TRUE	19.5016	8.96769	141	1104	1245
DB00399	Zoledronic acid	reperfusion.injury	TRUE	13.4131	10.3109	854	399	1253
DB00412	Rosiglitazone	heart.failure	TRUE	14.8203	9.52379	507	749	1256
DB00947	Fulvestrant	colorectal.neoplasms	TRUE	13.8313	9.96299	737	520	1257
DB00396	Progesterone	carcinoma.hepatocellular	TRUE	17.8318	9.02198	199	1058	1257
DB00143	Glutathione	diabetes.mellitus.experimental	TRUE	13.4462	10.2521	844	417	1261
DB00560	Tigecycline	glomerulonephritis	TRUE	13.7493	10.0106	765	499	1264
DB01852	Kaempherol	glomerulonephritis	TRUE	14.1694	9.73596	631	635	1266
DB01073	Fludarabine	pancreatic.neoplasms	TRUE	14.3793	9.62081	579	698	1277
DB00773	Etoposide	carcinoma.hepatocellular	TRUE	14.7131	9.52129	527	751	1278
DB12083	Mafosfamide	cerebral.hemorrhage	TRUE	16.8203	9.09431	260	1018	1278
DB00482	Celecoxib	cerebral.hemorrhage	TRUE	17.9746	8.99072	191	1087	1278
DB00641	Simvastatin	pancreatic.neoplasms	TRUE	15.1322	9.41061	451	828	1279
DB02656	LY-294002	brain.injuries	TRUE	13.3677	10.2775	872	409	1281
DB00184	Nicotine	cell.transformation.neoplastic	TRUE	12.5295	12.4443	1191	92	1283
DB04743	Nimesulide	reperfusion.injury	TRUE	12.4599	13.0408	1223	62	1285
DB09140	Oxygen	colorectal.neoplasms	TRUE	16.5456	9.1123	279	1006	1285
DB02656	LY-294002	colorectal.neoplasms	TRUE	14.8534	9.46581	498	789	1287
DB01296	Glucosamine	hypertension	TRUE	12.8431	11.0147	1058	234	1292
DB03496	Alvocidib	lung.neoplasms	TRUE	13.4147	10.152	853	442	1295
DB05990	Obeticholic acid	obesity	TRUE	13.236	10.3382	912	386	1298
DB00641	Simvastatin	carcinoma.hepatocellular	TRUE	13.1034	10.4922	961	338	1299
DB06448	Lonafarnib	cerebral.hemorrhage	TRUE	18.4502	8.92726	176	1132	1308
DB11831	Dinitrochlorobenzene	reperfusion.injury	TRUE	12.8527	10.8736	1055	260	1315
DB00441	Gemcitabine	lung.neoplasms	TRUE	13.8884	9.79572	720	598	1318
DB14183	Geraniol	carcinoma.transitional.cell	TRUE	13.8212	9.81591	739	583	1322
DB11831	Dinitrochlorobenzene	hypertension	TRUE	12.4264	12.509	1241	87	1328
DB01073	Fludarabine	cerebral.hemorrhage	TRUE	15.4964	9.25143	403	925	1328
DB01852	Kaempherol	adenocarcinoma	TRUE	12.8005	10.9055	1080	255	1335
DB00636	Clofibrate	diabetes.mellitus.type.2	TRUE	13.2552	10.1881	904	431	1335
DB09086	Eugenol	glomerulonephritis	TRUE	15.8449	9.16795	361	974	1335
DB01852	Kaempherol	acute.kidney.injury	TRUE	12.8234	10.8087	1067	273	1340
DB00929	Misoprostol	psoriasis	TRUE	26.6563	8.73714	51	1289	1340
DB01041	Thalidomide	brain.injuries	TRUE	13.7326	9.85189	773	568	1341
DB00982	Isotretinoin	chemical.and.drug.induced.liver.injury	TRUE	13.3831	10.0557	866	479	1345
DB06774	Capsaicin	brain.injuries	TRUE	12.9539	10.5504	1022	325	1347
DB01229	Paclitaxel	abortion.spontaneous	TRUE	13.7355	9.81505	771	586	1357
DB01698	Rutin	hypertension	TRUE	16.1899	9.05544	316	1041	1357
DB14066	Tetrandrine	cerebral.hemorrhage	TRUE	17.7767	8.89431	202	1155	1357
DB01283	Lumiracoxib	hypersensitivity	TRUE	17.1089	8.94518	239	1121	1360
DB00182	Amphetamine	amphetamine.related.disorders	TRUE	16.8933	8.96456	256	1107	1363
DB00143	Glutathione	status.epilepticus	TRUE	14.4477	9.43689	563	807	1370
DB00947	Fulvestrant	lung.neoplasms	TRUE	12.4552	11.7421	1226	147	1373
DB05073	SRT501	urinary.bladder.neoplasms	TRUE	12.6338	11.0229	1148	233	1381
DB06730	Gestodene	stroke	TRUE	28.6479	8.67727	38	1344	1382
DB05073	SRT501	neuroblastoma	TRUE	13.2512	10.0593	908	476	1384
DB11672	Curcumin	calcinosis	TRUE	12.5289	11.3241	1192	194	1386
DB00482	Celecoxib	lymphoma.t.cell.cutaneous	TRUE	14.1173	9.53115	645	744	1389
DB00945	Acetylsalicylic acid	glomerulonephritis	TRUE	12.6958	10.797	1119	276	1395
DB05990	Obeticholic acid	diabetes.mellitus.experimental	TRUE	14.3284	9.44474	597	800	1397
DB01852	Kaempherol	pancreatic.neoplasms	TRUE	15.6703	9.09055	381	1020	1401
DB11669	Ortataxel	cerebral.hemorrhage	TRUE	55.0405	8.61269	2	1405	1407
DB01283	Lumiracoxib	lupus.erythematosus.systemic	TRUE	17.1545	8.86019	234	1178	1412
DB00877	Sirolimus	pancreatic.neoplasms	TRUE	13.8371	9.6565	736	677	1413
DB01076	Atorvastatin	brain.ischemia	TRUE	13.0814	10.1517	973	443	1416
DB01393	Bezafibrate	hypertension	TRUE	12.6126	10.8592	1154	264	1418
DB00399	Zoledronic acid	liver.cirrhosis.experimental	TRUE	12.3367	11.9025	1283	137	1420
DB00619	Imatinib	liver.neoplasms.experimental	TRUE	14.0943	9.50201	652	771	1423
DB02656	LY-294002	carcinoma.squamous.cell	TRUE	14.3555	9.36187	587	851	1438
DB01645	Genistein	neoplasm.metastasis	TRUE	12.18	12.5883	1359	82	1441
DB00898	Ethanol	breast.neoplasms	TRUE	12.6955	10.5708	1120	323	1443
DB08818	Hyaluronic acid	glomerulonephritis	TRUE	16.3259	8.91072	304	1142	1446
DB01169	Arsenic trioxide	brain.ischemia	TRUE	12.0766	13.6074	1423	33	1456
DB00412	Rosiglitazone	kidney.failure.chronic	TRUE	12.6017	10.671	1161	302	1463
DB00806	Pentoxifylline	cerebral.hemorrhage	TRUE	20.9906	8.63994	102	1375	1477
DB00945	Acetylsalicylic acid	liver.neoplasms.experimental	TRUE	13.7425	9.59489	766	712	1478
DB00439	Cerivastatin	myocardial.reperfusion.injury	TRUE	12.9631	10.0845	1016	468	1484
DB11672	Curcumin	thyroid.neoplasms	TRUE	13.8193	9.52644	740	747	1487
DB00641	Simvastatin	breast.neoplasms	TRUE	12.1094	12.41	1397	94	1491
DB12695	Phenethyl Isothiocyanate	leukemia	TRUE	13.4671	9.70207	839	652	1491
DB00394	Beclomethasone dipropionate	reperfusion.injury	TRUE	12.5038	10.6797	1201	300	1501
DB00605	Sulindac	brain.ischemia	TRUE	13.5925	9.62044	805	699	1504
DB07352	Apigenin	diabetes.mellitus.experimental	TRUE	12.9712	10.0268	1014	491	1505
DB01039	Fenofibrate	kidney.failure.chronic	TRUE	12.1837	11.6905	1352	154	1506
DB00331	Metformin	cell.transformation.neoplastic	TRUE	12.551	10.5709	1184	322	1506
DB00945	Acetylsalicylic acid	hypertension	TRUE	13.2636	9.77641	899	609	1508
DB00227	Lovastatin	cerebral.hemorrhage	TRUE	13.1557	9.85798	946	563	1509
DB00143	Glutathione	brain.injuries	TRUE	13.6395	9.58044	794	719	1513
DB01128	Bicalutamide	colorectal.neoplasms	TRUE	13.6813	9.56277	786	732	1518
DB07352	Apigenin	hypertension	TRUE	12.2469	11.144	1316	208	1524
DB11672	Curcumin	glomerulonephritis	TRUE	13.0054	9.93707	996	534	1530
DB00158	Folic acid	glomerulonephritis.iga	TRUE	19.6073	8.62085	135	1396	1531
DB01914	D-glucose	adenocarcinoma	TRUE	12.1598	11.497	1364	171	1535
DB01254	Dasatinib	polycystic.ovary.syndrome	TRUE	27.2869	8.51487	47	1488	1535
DB11672	Curcumin	endometrial.neoplasms	TRUE	12.7781	10.1376	1092	446	1538
DB01077	Etidronic acid	fatty.liver	TRUE	12.983	9.93717	1006	533	1539
DB00945	Acetylsalicylic acid	cell.transformation.neoplastic	TRUE	14.2455	9.25784	621	921	1542
DB03496	Alvocidib	liver.neoplasms.experimental	TRUE	13.0014	9.91323	997	546	1543
DB11831	Dinitrochlorobenzene	acute.kidney.injury	TRUE	13.2986	9.69982	891	655	1546
DB01296	Glucosamine	cholestasis.extrahepatic	TRUE	13.7331	9.49542	772	774	1546
DB01262	Decitabine	prostatic.neoplasms	TRUE	14.5226	9.13217	556	991	1547
DB00877	Sirolimus	colonic.neoplasms	TRUE	13.4779	9.59307	835	713	1548
DB14083	Bisphenol A diglycidyl ether	glomerulonephritis	TRUE	13.3871	9.63253	861	692	1553
DB02656	LY-294002	calcinosis	TRUE	13.4823	9.57324	834	725	1559
DB00554	Piroxicam	carcinoma.hepatocellular	TRUE	13.9618	9.33858	694	866	1560
DB00252	Phenytoin	calcinosis	TRUE	14.5713	9.09538	547	1015	1562
DB07795	Fisetin	cerebral.hemorrhage	TRUE	15.7284	8.85076	375	1188	1563
DB01076	Atorvastatin	arthritis.rheumatoid	TRUE	14.3573	9.15957	585	979	1564
DB09298	Silibinin	pancreatic.neoplasms	TRUE	15.5083	8.87685	401	1164	1565
DB01393	Bezafibrate	glomerulonephritis	TRUE	20.4124	8.5366	107	1462	1569
DB14104	Linoleic acid	hypertension	TRUE	12.8494	9.97183	1056	517	1573
DB05073	SRT501	cholestasis.extrahepatic	TRUE	12.1566	11.1292	1365	210	1575
DB12422	Sulforaphane	crohn.disease	TRUE	12.8245	9.97843	1066	512	1578
DB14177	Propylparaben	multiple.myeloma	TRUE	19.4659	8.5654	142	1436	1578
DB08059	Wortmannin	diabetes.mellitus.experimental	TRUE	12.3178	10.7217	1289	290	1579
DB01914	D-glucose	calcinosis	TRUE	13.3334	9.61284	877	703	1580
DB11157	Anthralin	pulmonary.disease.chronic.obstructive	TRUE	13.556	9.50463	812	769	1581
DB09142	Sincalide	non.alcoholic.fatty.liver.disease	TRUE	14.0411	9.26884	669	912	1581
DB04690	Camptothecin	glomerulonephritis	TRUE	15.6985	8.82691	377	1206	1583
DB01645	Genistein	reperfusion.injury	TRUE	12.3923	10.5197	1256	330	1586
DB13514	Pranoprofen	thyroid.neoplasms	TRUE	22.2857	8.49912	85	1511	1596
DB12622	Lupeol	cerebral.hemorrhage	TRUE	21.3127	8.50547	93	1504	1597
DB00584	Enalapril	reperfusion.injury	TRUE	15.642	8.8244	386	1213	1599
DB00624	Testosterone	polycystic.ovary.syndrome	TRUE	28.3421	8.43742	40	1563	1603
DB08818	Hyaluronic acid	cholestasis.extrahepatic	TRUE	13.6012	9.4422	803	801	1604
DB00179	Masoprocol	cerebral.hemorrhage	TRUE	19.1089	8.54965	150	1457	1607
DB01169	Arsenic trioxide	calcinosis	TRUE	12.5364	10.2034	1188	424	1612
DB01229	Paclitaxel	lung.neoplasms	TRUE	12.4713	10.3062	1214	400	1614
DB00627	Niacin	glomerulonephritis	TRUE	13.7667	9.34711	755	860	1615
DB00331	Metformin	cholestasis.extrahepatic	TRUE	15.0448	8.89945	464	1151	1615
DB13063	Parthenolide	brain.injuries	TRUE	18.1151	8.57666	187	1430	1617
DB00624	Testosterone	leukemia	TRUE	17.7141	8.59748	206	1413	1619
DB14476	DL-alpha-Tocopherol	diabetes.mellitus.experimental	TRUE	12.088	11.0926	1411	219	1630
DB00227	Lovastatin	liver.neoplasms.experimental	TRUE	12.9079	9.79884	1037	596	1633
DB00624	Testosterone	colorectal.neoplasms	TRUE	23.1857	8.4452	76	1559	1635
DB00451	Levothyroxine	carcinoma.transitional.cell	TRUE	13.7587	9.3135	757	887	1644
DB05943	Resatorvid	pneumonia	TRUE	14.1839	9.09467	627	1017	1644
DB14479	Acetylcysteine zinc	adenocarcinoma	TRUE	13.5648	9.39347	809	840	1649
DB13956	Estradiol valerate	neoplasm.metastasis	TRUE	12.7533	9.89149	1098	553	1651
DB00970	Dactinomycin	hypertension	TRUE	11.7267	14.0623	1630	25	1655
DB00331	Metformin	reperfusion.injury	TRUE	12.3833	10.3128	1259	398	1657
DB04224	Oleic Acid	hypertension	TRUE	12.0318	11.1586	1458	207	1665
DB00494	Entacapone	amphetamine.related.disorders	TRUE	16.3029	8.65783	306	1359	1665
DB00197	Troglitazone	cell.transformation.neoplastic	TRUE	11.9307	11.6021	1507	163	1670
DB01377	Magnesium oxide	cerebral.hemorrhage	TRUE	26.5864	8.39512	52	1618	1670
DB08818	Hyaluronic acid	brain.injuries	TRUE	15.0451	8.82618	463	1208	1671
DB00482	Celecoxib	diabetes.mellitus.type.2	TRUE	12.9274	9.71292	1028	646	1674
DB02656	LY-294002	insulin.resistance	TRUE	13.8669	9.21635	724	953	1677
DB00586	Diclofenac	pancreatic.neoplasms	TRUE	12.6658	9.86974	1135	558	1693
DB00398	Sorafenib	uterine.cervical.neoplasms	TRUE	12.203	10.435	1340	356	1696
DB01914	D-glucose	myocardial.reperfusion.injury	TRUE	12.506	10.012	1199	498	1697
DB05073	SRT501	medulloblastoma	TRUE	12.1933	10.4417	1347	351	1698
DB00376	Trihexyphenidyl	coronary.disease	TRUE	21.1418	8.40828	98	1601	1699
DB07352	Apigenin	liver.neoplasms.experimental	TRUE	12.3793	10.1556	1260	441	1701
DB00396	Progesterone	abortion.spontaneous	TRUE	12.1611	10.4533	1363	347	1710
DB11831	Dinitrochlorobenzene	pulmonary.fibrosis	TRUE	12.4678	10.0172	1215	496	1711
DB02656	LY-294002	multiple.myeloma	TRUE	13.2096	9.46099	921	791	1712
DB00605	Sulindac	liver.neoplasms.experimental	TRUE	14.9831	8.7958	475	1239	1714
DB08831	2-deoxyglucose	cerebral.hemorrhage	TRUE	14.8256	8.82617	506	1209	1715
DB00437	Allopurinol	crohn.disease	TRUE	13.6165	9.26028	799	919	1718
DB09321	Zinc oxide	hypertension	TRUE	12.6347	9.82597	1147	576	1723
DB01262	Decitabine	liver.neoplasms.experimental	TRUE	12.8742	9.6455	1046	681	1727
DB00641	Simvastatin	glomerulonephritis	TRUE	15.067	8.75299	458	1270	1728
DB14479	Acetylcysteine zinc	atherosclerosis	TRUE	12.9725	9.58565	1013	716	1729
DB00619	Imatinib	pancreatic.neoplasms	TRUE	14.8351	8.81189	504	1225	1729
DB01041	Thalidomide	reperfusion.injury	TRUE	11.7009	12.6353	1650	80	1730
DB11672	Curcumin	pneumonia	TRUE	15.0127	8.76112	469	1261	1730
DB01041	Thalidomide	brain.ischemia	TRUE	12.4309	10.0218	1238	494	1732
DB04115	Berberine	glomerulonephritis	TRUE	14.4142	8.87502	571	1165	1736
DB04743	Nimesulide	diabetes.mellitus.experimental	TRUE	12.2386	10.2532	1322	416	1738
DB06774	Capsaicin	cell.transformation.neoplastic	TRUE	12.3143	10.1134	1291	450	1741
DB00641	Simvastatin	heart.valve.diseases	TRUE	11.7048	12.3574	1646	97	1743
DB00917	Dinoprostone	hypertension	TRUE	13.452	9.28956	842	903	1745
DB07352	Apigenin	reperfusion.injury	TRUE	11.7692	11.7075	1598	153	1751
DB01254	Dasatinib	uterine.cervical.neoplasms	TRUE	12.0525	10.6329	1443	309	1752
DB05073	SRT501	peripheral.nervous.system.diseases	TRUE	11.7399	11.9419	1623	130	1753
DB09140	Oxygen	salivary.gland.neoplasms	TRUE	16.2402	8.55709	311	1443	1754
DB00746	Deferoxamine	diabetes.mellitus.experimental	TRUE	11.7946	11.4351	1579	180	1759
DB01076	Atorvastatin	inflammation	TRUE	14.6089	8.82074	540	1219	1759
DB00334	Olanzapine	acute.kidney.injury	TRUE	21.0521	8.34159	100	1667	1767
DB00252	Phenytoin	liver.cirrhosis	TRUE	16.1265	8.55706	325	1444	1769
DB04224	Oleic Acid	arthritis.experimental	TRUE	13.7714	9.08589	754	1021	1775
DB14104	Linoleic acid	non.alcoholic.fatty.liver.disease	TRUE	13.2804	9.32174	895	881	1776
DB04690	Camptothecin	pancreatic.neoplasms	TRUE	14.592	8.79842	544	1236	1780
DB01852	Kaempherol	pulmonary.disease.chronic.obstructive	TRUE	13.6467	9.1285	792	994	1786
DB01700	AICA ribonucleotide	insulin.resistance	TRUE	14.8848	8.73123	490	1296	1786
DB04703	Hesperidin	reperfusion.injury	TRUE	11.9754	10.6709	1487	303	1790
DB00435	Nitric Oxide	calcinosis	TRUE	12.9556	9.49921	1019	772	1791
DB09086	Eugenol	dermatitis.allergic.contact	TRUE	12.214	10.0992	1334	462	1796
DB00482	Celecoxib	diabetes.mellitus.experimental	TRUE	11.6263	12.2872	1696	103	1799
DB13063	Parthenolide	brain.ischemia	TRUE	15.8767	8.55603	353	1447	1800
DB09153	Sodium chloride	glomerulonephritis	TRUE	14.9049	8.70624	486	1315	1801
DB05943	Resatorvid	cholestasis.extrahepatic	TRUE	17.3534	8.42779	223	1578	1801
DB05990	Obeticholic acid	liver.neoplasms.experimental	TRUE	12.2088	10.0921	1337	465	1802
DB01914	D-glucose	brain.injuries	TRUE	12.6124	9.70399	1156	651	1807
DB00451	Levothyroxine	infertility.female	TRUE	13.0375	9.42503	988	819	1807
DB00503	Ritonavir	pulmonary.disease.chronic.obstructive	TRUE	12.6309	9.6849	1149	664	1813
DB14177	Propylparaben	myocardial.reperfusion.injury	TRUE	13.1751	9.33302	942	875	1817
DB04557	Arachidonic Acid	reperfusion.injury	TRUE	13.0985	9.3483	964	859	1823
DB12243	Edaravone	myocardial.reperfusion.injury	TRUE	14.0836	8.87309	657	1166	1823
DB12480	Betulinic Acid	cerebral.hemorrhage	TRUE	14.8653	8.68798	495	1332	1827
DB03496	Alvocidib	pancreatic.neoplasms	TRUE	16.3803	8.47311	296	1531	1827
DB00586	Diclofenac	liver.neoplasms.experimental	TRUE	11.751	11.1209	1617	212	1829
DB01698	Rutin	brain.ischemia	TRUE	14.3252	8.80965	601	1228	1829
DB01592	Iron	hypertension	TRUE	12.6851	9.61023	1125	705	1830
DB08059	Wortmannin	cell.transformation.neoplastic	TRUE	13.7125	9.02652	782	1055	1837
DB04104	3-Methyladenine	glomerulonephritis	TRUE	12.827	9.47698	1064	780	1844
DB01914	D-glucose	obesity	TRUE	11.4398	13.5696	1813	35	1848
DB08814	Triflusal	thyroid.neoplasms	TRUE	21.1436	8.26356	97	1754	1851
DB11780	Allicin	hyperalgesia	TRUE	17.1306	8.39733	237	1616	1853
DB08881	Vemurafenib	liver.neoplasms.experimental	TRUE	13.3489	9.15056	874	983	1857
DB01296	Glucosamine	diabetes.mellitus.experimental	TRUE	12.6612	9.57833	1136	722	1858
DB00227	Lovastatin	lung.neoplasms	TRUE	11.9489	10.4192	1499	360	1859
DB00439	Cerivastatin	cholestasis	TRUE	13.517	9.05319	822	1043	1865
DB00970	Dactinomycin	cerebral.hemorrhage	TRUE	17.2782	8.36955	226	1641	1867
DB00603	Medroxyprogesterone acetate	hypertension	TRUE	12.465	9.70512	1218	650	1868
DB08814	Triflusal	skin.diseases	TRUE	11.3968	14.3913	1848	21	1869
DB02656	LY-294002	glomerulonephritis	TRUE	12.4615	9.70626	1221	649	1870
DB00482	Celecoxib	status.epilepticus	TRUE	13.2521	9.19415	906	967	1873
DB01296	Glucosamine	brain.injuries	TRUE	13.2023	9.21984	926	950	1876
DB00412	Rosiglitazone	pulmonary.fibrosis	TRUE	13.1322	9.25754	955	922	1877
DB00586	Diclofenac	infertility.female	TRUE	12.0127	10.2773	1469	410	1879
DB14177	Propylparaben	adenocarcinoma	TRUE	13.1791	9.23168	939	942	1881
DB00898	Ethanol	cell.transformation.neoplastic	TRUE	12.1403	9.98668	1374	508	1882
DB02656	LY-294002	skin.neoplasms	TRUE	13.3468	9.09846	875	1012	1887
DB06769	Bendamustine	myocardial.reperfusion.injury	TRUE	18.5359	8.29471	172	1715	1887
DB08399	PICEATANNOL	brain.ischemia	TRUE	12.3495	9.77025	1276	612	1888
DB00945	Acetylsalicylic acid	liver.cirrhosis	TRUE	12.813	9.43016	1074	815	1889
DB01296	Glucosamine	glomerulonephritis	TRUE	13.1236	9.24222	956	935	1891
DB11841	Entinostat	liver.cirrhosis.experimental	TRUE	14.6823	8.65245	531	1363	1894
DB05767	Andrographolide	cholestasis.extrahepatic	TRUE	11.9332	10.3252	1505	391	1896
DB01852	Kaempherol	liver.neoplasms.experimental	TRUE	11.7832	10.5892	1589	316	1905
DB08901	Ponatinib	astrocytoma	TRUE	13.0831	9.23295	971	939	1910
DB01254	Dasatinib	ovarian.neoplasms	TRUE	18.5163	8.28036	173	1739	1912
DB00970	Dactinomycin	brain.ischemia	TRUE	13.3272	9.0681	881	1033	1914
DB01229	Paclitaxel	pancreatic.neoplasms	TRUE	12.6545	9.48986	1139	776	1915
DB06005	Adomiparin	cerebral.hemorrhage	TRUE	14.2989	8.71059	607	1308	1915
DB01169	Arsenic trioxide	diabetes.mellitus.type.2	TRUE	12.0237	10.1067	1463	454	1917
DB14059	SC-236	leukemia	TRUE	15.0279	8.55257	466	1451	1917
DB00398	Sorafenib	colonic.neoplasms	TRUE	12.1114	9.94741	1395	528	1923
DB11689	Selumetinib	cerebral.hemorrhage	TRUE	15.7581	8.4501	370	1553	1923
DB11831	Dinitrochlorobenzene	brain.ischemia	TRUE	11.7864	10.4841	1585	340	1925
DB11672	Curcumin	uterine.cervical.neoplasms	TRUE	13.1507	9.15741	947	980	1927
DB00643	Mebendazole	hyperalgesia	TRUE	13.7226	8.90237	779	1148	1927
DB07795	Fisetin	breast.neoplasms	TRUE	11.6047	11.0467	1706	225	1931
DB00435	Nitric Oxide	diabetes.mellitus.experimental	TRUE	11.9165	10.2421	1514	420	1934
DB01169	Arsenic trioxide	kidney.failure.chronic	TRUE	12.1966	9.80763	1345	589	1934
DB11251	Tocopherol	leukemia	TRUE	13.257	9.06925	903	1031	1934
DB00917	Dinoprostone	diabetes.mellitus.experimental	TRUE	12.3716	9.67666	1269	667	1936
DB13956	Estradiol valerate	arthritis.juvenile	TRUE	12.894	9.29355	1040	899	1939
DB05073	SRT501	cerebral.hemorrhage	TRUE	11.8604	10.3227	1546	394	1940
DB12618	Apocynin	glomerulonephritis	TRUE	14.8806	8.55406	491	1449	1940
DB00331	Metformin	lung.neoplasms	TRUE	13.8944	8.80588	714	1231	1945
DB00398	Sorafenib	cell.transformation.neoplastic	TRUE	11.7623	10.4917	1607	339	1946
DB09526	Hydroquinone	cell.transformation.neoplastic	TRUE	12.0524	9.99231	1444	507	1951
DB14476	DL-alpha-Tocopherol	glomerulonephritis	TRUE	14.0977	8.71859	648	1303	1951
DB01041	Thalidomide	lung.neoplasms	TRUE	14.4427	8.62762	564	1389	1953
DB01248	Docetaxel	lung.neoplasms	TRUE	12.1819	9.77272	1354	610	1964
DB00197	Troglitazone	ovarian.neoplasms	TRUE	14.3561	8.6339	586	1381	1967
DB00877	Sirolimus	colorectal.neoplasms	TRUE	12.354	9.63141	1275	693	1968
DB00197	Troglitazone	adenocarcinoma	TRUE	11.6949	10.5844	1655	317	1972
DB00806	Pentoxifylline	glomerulonephritis	TRUE	14.0663	8.70086	660	1318	1978
DB00624	Testosterone	endometrial.neoplasms	TRUE	17.991	8.2309	190	1788	1978
DB00179	Masoprocol	brain.injuries	TRUE	14.2707	8.64742	613	1366	1979
DB00982	Isotretinoin	heart.failure	TRUE	12.0733	9.85454	1425	567	1992
DB01222	Budesonide	inflammation	TRUE	12.8815	9.22603	1045	947	1992
DB00482	Celecoxib	reperfusion.injury	TRUE	11.2683	14.1384	1971	23	1994
DB00586	Diclofenac	cell.transformation.neoplastic	TRUE	11.5145	10.936	1751	249	2000
DB00158	Folic acid	leukemia	TRUE	16.1336	8.33761	324	1676	2000
DB00603	Medroxyprogesterone acetate	liver.cirrhosis	TRUE	12.2174	9.66703	1333	673	2006
DB12695	Phenethyl Isothiocyanate	colorectal.neoplasms	TRUE	12.5848	9.39022	1165	842	2007
DB01852	Kaempherol	lung.neoplasms	TRUE	13.1867	9.0078	937	1074	2011
DB09086	Eugenol	brain.ischemia	TRUE	11.8471	10.1048	1556	456	2012
DB13867	Fluticasone	brain.ischemia	TRUE	12.4274	9.48546	1239	778	2017
DB01914	D-glucose	colorectal.neoplasms	TRUE	11.7111	10.3497	1641	383	2024
DB02656	LY-294002	nerve.degeneration	TRUE	14.1468	8.62753	634	1390	2024
DB00526	Oxaliplatin	cerebral.hemorrhage	TRUE	15.581	8.38112	394	1632	2026
DB11672	Curcumin	liver.cirrhosis	TRUE	11.7023	10.3656	1648	379	2027
DB00898	Ethanol	hypertension	TRUE	12.1789	9.6744	1360	671	2031
DB06774	Capsaicin	skin.neoplasms	TRUE	13.3022	8.909	889	1143	2032
DB05767	Andrographolide	skin.neoplasms	TRUE	12.0691	9.78209	1428	605	2033
DB04104	3-Methyladenine	diabetes.mellitus.experimental	TRUE	11.3948	11.3617	1851	190	2041
DB00393	Nimodipine	infertility.male	TRUE	12.3919	9.46866	1257	785	2042
DB09130	Copper	salivary.gland.neoplasms	TRUE	13.6394	8.78124	795	1247	2042
DB01656	Roflumilast	brain.ischemia	TRUE	14.7511	8.48545	521	1521	2042
DB04115	Berberine	pulmonary.disease.chronic.obstructive	TRUE	12.8194	9.18819	1072	971	2043
DB05767	Andrographolide	lung.neoplasms	TRUE	14.1071	8.61861	646	1398	2044
DB00917	Dinoprostone	calcinosis	TRUE	12.5809	9.32316	1167	879	2046
DB11672	Curcumin	mesothelioma.malignant	TRUE	11.5089	10.7113	1756	293	2049
DB05076	Fenretinide	cell.transformation.neoplastic	TRUE	11.6125	10.4464	1700	349	2049
DB00143	Glutathione	inflammation	TRUE	11.4127	11.0933	1832	218	2050
DB00266	Dicoumarol	brain.ischemia	TRUE	11.9622	9.86382	1493	561	2054
DB01296	Glucosamine	calcinosis	TRUE	12.9266	9.07993	1030	1025	2055
DB06159	Rubitecan	leukemia	TRUE	14.4424	8.50974	565	1492	2057
DB01076	Atorvastatin	diabetes.mellitus.experimental	TRUE	13.356	8.84844	873	1190	2063
DB11672	Curcumin	leukemia.myeloid.acute	TRUE	12.3698	9.44101	1270	803	2073
DB08059	Wortmannin	colorectal.neoplasms	TRUE	12.8151	9.11998	1073	1001	2074
DB01169	Arsenic trioxide	colonic.neoplasms	TRUE	11.578	10.4395	1722	353	2075
DB00441	Gemcitabine	colonic.neoplasms	TRUE	13.4967	8.77804	829	1250	2079
DB12618	Apocynin	hyperalgesia	TRUE	14.3407	8.5158	593	1486	2079
DB01262	Decitabine	liver.cirrhosis.experimental	TRUE	11.8656	9.92784	1542	539	2081
DB00399	Zoledronic acid	liver.cirrhosis	TRUE	12.9889	9.00434	1004	1078	2082
DB00197	Troglitazone	prostatic.neoplasms	TRUE	12.4026	9.40449	1251	832	2083
DB01393	Bezafibrate	heart.failure	TRUE	11.8082	9.97746	1571	514	2085
DB01933	7-Hydroxystaurosporine	cerebral.hemorrhage	TRUE	15.8549	8.28568	358	1730	2088
DB00945	Acetylsalicylic acid	lung.neoplasms	TRUE	17.0229	8.18186	245	1844	2089
DB12422	Sulforaphane	heart.valve.diseases	TRUE	12.4874	9.31966	1210	882	2092
DB14479	Acetylcysteine zinc	liver.cirrhosis	TRUE	12.7435	9.13709	1104	989	2093
DB00331	Metformin	pneumonia	TRUE	14.3468	8.50678	592	1501	2093
DB14250	Royal jelly	coronary.artery.disease	TRUE	19.5867	8.06722	137	1956	2093
DB02656	LY-294002	acute.kidney.injury	TRUE	11.5421	10.4004	1737	368	2105
DB00641	Simvastatin	hyperalgesia	TRUE	12.6546	9.19264	1138	968	2106
DB00334	Olanzapine	cardiovascular.diseases	TRUE	25.9055	7.98178	55	2051	2106
DB11831	Dinitrochlorobenzene	brain.injuries	TRUE	11.9863	9.74274	1479	631	2110
DB07715	Emodin	liver.neoplasms.experimental	TRUE	11.4136	10.779	1831	281	2112
DB01698	Rutin	diabetes.mellitus.experimental	TRUE	12.0656	9.64934	1432	680	2112
DB00331	Metformin	brain.ischemia	TRUE	13.7278	8.68303	777	1339	2116
DB14060	NS-398	thyroid.neoplasms	TRUE	12.0533	9.65439	1441	678	2119
DB01577	Metamfetamine	carcinoma.hepatocellular	TRUE	14.4734	8.43621	559	1566	2125
DB00482	Celecoxib	squamous.cell.carcinoma.of.head.and.neck	TRUE	11.3552	10.9927	1892	237	2129
DB00605	Sulindac	hypertension	TRUE	12.2598	9.417	1308	823	2131
DB11672	Curcumin	precursor.cell.lymphoblastic.leukemia.lymphoma	TRUE	13.6203	8.68733	797	1334	2131
DB02656	LY-294002	esophageal.neoplasms	TRUE	11.3324	11.0288	1909	230	2139
DB05767	Andrographolide	hyperplasia	TRUE	11.7538	9.95689	1616	523	2139
DB09086	Eugenol	atherosclerosis	TRUE	11.9204	9.7444	1511	630	2141
DB04703	Hesperidin	hyperalgesia	TRUE	12.4411	9.27205	1233	911	2144
DB12618	Apocynin	brain.injuries	TRUE	15.1187	8.30899	454	1695	2149
DB04216	Quercetin	pancreatic.neoplasms	TRUE	11.9939	9.66148	1476	674	2150
DB00947	Fulvestrant	prostatic.neoplasms	TRUE	11.1968	11.9949	2028	123	2151
DB00435	Nitric Oxide	glomerulonephritis	TRUE	15.6446	8.24907	385	1767	2152
DB08818	Hyaluronic acid	brain.ischemia	TRUE	11.6407	10.0758	1687	469	2156
DB00619	Imatinib	cerebral.hemorrhage	TRUE	19.7039	8.00294	132	2025	2157
DB00179	Masoprocol	lung.neoplasms	TRUE	12.8923	8.94562	1041	1120	2161
DB09526	Hydroquinone	pulmonary.fibrosis	TRUE	11.7362	9.93288	1626	536	2162
DB00619	Imatinib	reperfusion.injury	TRUE	11.4233	10.4956	1826	337	2163
DB00471	Montelukast	reperfusion.injury	TRUE	11.4095	10.5441	1838	326	2164
DB00898	Ethanol	lung.neoplasms	TRUE	11.7815	9.82936	1590	574	2164
DB00945	Acetylsalicylic acid	cerebral.hemorrhage	TRUE	13.41	8.68948	855	1328	2183
DB13956	Estradiol valerate	colorectal.neoplasms	TRUE	13.8535	8.54998	728	1455	2183
DB02530	gamma-Aminobutyric acid	alcoholism	TRUE	19.395	7.99311	145	2038	2183
DB00136	Calcitriol	endometrial.neoplasms	TRUE	12.4259	9.22993	1242	943	2185
DB11672	Curcumin	liver.neoplasms	TRUE	12.784	8.96853	1089	1101	2190
DB03467	Naringenin	cell.transformation.neoplastic	TRUE	11.2091	11.4363	2013	179	2192
DB11672	Curcumin	pulmonary.fibrosis	TRUE	11.7361	9.85696	1627	566	2193
DB00398	Sorafenib	adenoma	TRUE	12.4953	9.13499	1204	990	2194
DB00179	Masoprocol	diabetes.mellitus.experimental	TRUE	13.1394	8.77973	950	1248	2198
DB09153	Sodium chloride	inflammation	TRUE	12.5611	9.06944	1177	1030	2207
DB00877	Sirolimus	insulin.resistance	TRUE	13.4916	8.62801	830	1387	2217
DB00947	Fulvestrant	pulmonary.disease.chronic.obstructive	TRUE	11.4365	10.2927	1815	403	2218
DB01262	Decitabine	arthritis.rheumatoid	TRUE	12.0351	9.51003	1454	764	2218
DB09086	Eugenol	hypertension	TRUE	11.3692	10.4351	1874	355	2229
DB06774	Capsaicin	status.epilepticus	TRUE	13.2008	8.71906	927	1302	2229
DB00755	Tretinoin	arthritis.juvenile	TRUE	11.7579	9.76319	1611	620	2231
DB00441	Gemcitabine	brain.ischemia	TRUE	12.7139	8.9403	1112	1122	2234
DB06774	Capsaicin	kidney.failure.chronic	TRUE	12.2191	9.28347	1332	905	2237
DB01296	Glucosamine	brain.ischemia	TRUE	12.3131	9.22938	1293	944	2237
DB09086	Eugenol	dermatitis.contact	TRUE	13.0619	8.7647	981	1259	2240
DB00741	Hydrocortisone	hypertension	TRUE	11.4393	10.1992	1814	427	2241
DB01262	Decitabine	pulmonary.fibrosis	TRUE	11.2747	10.7704	1964	282	2246
DB01076	Atorvastatin	multiple.sclerosis	TRUE	11.9825	9.50971	1482	765	2247
DB01601	Lopinavir	pneumonia	TRUE	12.4017	9.12494	1252	995	2247
DB00619	Imatinib	adenocarcinoma	TRUE	11.6729	9.82432	1671	577	2248
DB01082	Streptomycin	diabetes.mellitus.type.2	TRUE	14.8534	8.26583	500	1752	2252
DB07352	Apigenin	status.epilepticus	TRUE	12.9256	8.8148	1031	1223	2254
DB01076	Atorvastatin	pneumonia	TRUE	13.8049	8.50139	744	1510	2254
DB01852	Kaempherol	colonic.neoplasms	TRUE	12.6734	8.93842	1131	1125	2256
DB01698	Rutin	pulmonary.fibrosis	TRUE	14.2773	8.36616	612	1645	2257
DB12870	Buthionine Sulfoximine	diabetes.mellitus.experimental	TRUE	11.4803	10.0573	1781	477	2258
DB14177	Propylparaben	lymphoma.t.cell.cutaneous	TRUE	14.5306	8.30163	554	1704	2258
DB08908	Dimethyl fumarate	pulmonary.fibrosis	TRUE	11.9022	9.54738	1523	738	2261
DB07795	Fisetin	glomerulonephritis	TRUE	13.1701	8.70267	944	1317	2261
DB00266	Dicoumarol	hyperalgesia	TRUE	12.7751	8.86551	1093	1170	2263
DB14479	Acetylcysteine zinc	heart.failure	TRUE	11.4224	10.1617	1827	438	2265
DB00603	Medroxyprogesterone acetate	abortion.spontaneous	TRUE	12.24	9.22096	1320	949	2269
DB12771	Hydroxytyrosol	brain.injuries	TRUE	11.7662	9.67612	1602	669	2271
DB00995	Auranofin	hypersensitivity	TRUE	16.5908	8.03343	277	1996	2273
DB01076	Atorvastatin	lupus.erythematosus.systemic	TRUE	13.3308	8.62127	880	1394	2274
DB00242	Cladribine	brain.ischemia	TRUE	14.1924	8.36254	626	1648	2274
DB12618	Apocynin	calcinosis	TRUE	11.2521	10.7269	1986	289	2275
DB01645	Genistein	carcinoma.non.small.cell.lung	TRUE	11.845	9.58513	1557	718	2275
DB05943	Resatorvid	brain.injuries	TRUE	17.217	7.98905	232	2043	2275
DB00641	Simvastatin	carcinoma.non.small.cell.lung	TRUE	13.1324	8.69721	954	1322	2276
DB00619	Imatinib	diabetes.mellitus.experimental	TRUE	12.7443	8.85884	1103	1180	2283
DB11672	Curcumin	glioma	TRUE	12.9078	8.78549	1038	1246	2284
DB11672	Curcumin	dermatitis.allergic.contact	TRUE	11.6077	9.81587	1703	584	2287
DB00907	Cocaine	hyperalgesia	TRUE	11.1225	11.2445	2090	199	2289
DB09130	Copper	breast.neoplasms	TRUE	11.4719	10.0024	1790	502	2292
DB05943	Resatorvid	reperfusion.injury	TRUE	12.5744	8.93987	1171	1123	2294
DB07118	Hymecromone	acute.kidney.injury	TRUE	12.6528	8.87957	1140	1162	2302
DB00503	Ritonavir	thyroid.neoplasms	TRUE	12.0064	9.39943	1471	835	2306
DB00947	Fulvestrant	ovarian.neoplasms	TRUE	14.0958	8.353	651	1657	2308
DB00993	Azathioprine	endometrial.neoplasms	TRUE	13.2599	8.60813	902	1409	2311
DB01026	Ketoconazole	liver.diseases	TRUE	12.0301	9.35689	1459	853	2312
DB09153	Sodium chloride	pulmonary.fibrosis	TRUE	12.5671	8.91174	1173	1141	2314
DB02656	LY-294002	heart.failure	TRUE	11.257	10.5062	1982	334	2316
DB00530	Erlotinib	brain.ischemia	TRUE	11.7613	9.60551	1608	708	2316
DB00993	Azathioprine	polycystic.ovary.syndrome	TRUE	24.7165	7.815	63	2256	2319
DB00675	Tamoxifen	colorectal.neoplasms	TRUE	12.1228	9.24423	1389	932	2321
DB00412	Rosiglitazone	myocardial.infarction	TRUE	12.3752	9.02066	1262	1059	2321
DB08901	Ponatinib	head.and.neck.neoplasms	TRUE	12.7882	8.79949	1087	1234	2321
DB13628	Ethyl hydroxybenzoate	astrocytoma	TRUE	17.1314	7.95268	236	2085	2321
DB00398	Sorafenib	skin.neoplasms	TRUE	12.2921	9.08286	1298	1024	2322
DB01914	D-glucose	amyotrophic.lateral.sclerosis.1	TRUE	12.6741	8.84618	1130	1192	2322
DB00445	Epirubicin	colorectal.neoplasms	TRUE	11.4039	10.0461	1844	483	2327
DB01396	Digitoxin	glomerulonephritis	TRUE	12.8288	8.74935	1063	1276	2339
DB00982	Isotretinoin	hypotension	TRUE	12.003	9.33771	1472	868	2340
DB08814	Triflusal	mouth.neoplasms	TRUE	11.0897	11.0599	2118	224	2342
DB00806	Pentoxifylline	heart.valve.diseases	TRUE	13.227	8.57875	915	1427	2342
DB02701	Nicotinamide	insulin.resistance	TRUE	14.4277	8.24428	567	1776	2343
DB11672	Curcumin	status.epilepticus	TRUE	12.0964	9.23181	1405	941	2346
DB00439	Cerivastatin	glomerulonephritis	TRUE	12.8359	8.73855	1060	1286	2346
DB00179	Masoprocol	cell.transformation.neoplastic	TRUE	12.4779	8.92039	1213	1134	2347
DB00444	Teniposide	endometrial.neoplasms	TRUE	11.7021	9.61648	1649	702	2351
DB01914	D-glucose	necrosis	TRUE	12.4669	8.91935	1217	1135	2352
DB00687	Fludrocortisone	atherosclerosis	TRUE	14.7954	8.18418	515	1839	2354
DB00412	Rosiglitazone	chemical.and.drug.induced.liver.injury	TRUE	12.13	9.17247	1383	972	2355
DB01065	Melatonin	diabetes.mellitus.type.2	TRUE	12.444	8.93195	1231	1126	2357
DB01063	Acetophenazine	neoplasm.recurrence.local	TRUE	17.0149	7.92527	247	2114	2361
DB00559	Bosentan	cholestasis	TRUE	12.4229	8.94807	1244	1119	2363
DB00143	Glutathione	myocardial.reperfusion.injury	TRUE	12.4935	8.89	1206	1157	2363
DB06774	Capsaicin	heart.failure	TRUE	11.3573	10.0568	1888	478	2366
DB00500	Tolmetin	hypersensitivity	TRUE	29.7345	7.75509	29	2338	2367
DB08818	Hyaluronic acid	reperfusion.injury	TRUE	11.755	9.51835	1615	754	2369
DB00917	Dinoprostone	pneumonia	TRUE	12.8093	8.73571	1077	1293	2370
DB12771	Hydroxytyrosol	brain.ischemia	TRUE	10.9511	11.9539	2244	128	2372
DB00910	Paricalcitol	reperfusion.injury	TRUE	11.5359	9.7388	1740	633	2373
DB00641	Simvastatin	arthritis.experimental	TRUE	12.4582	8.90172	1224	1149	2373
DB00627	Niacin	kidney.failure.chronic	TRUE	11.648	9.63353	1684	690	2374
DB00570	Vinblastine	carcinoma.hepatocellular	TRUE	14.6503	8.18407	534	1840	2374
DB01914	D-glucose	liver.neoplasms.experimental	TRUE	13.94	8.32897	701	1681	2382
DB00917	Dinoprostone	mesothelioma.malignant	TRUE	12.1976	9.05811	1343	1040	2383
DB00619	Imatinib	colonic.neoplasms	TRUE	11.4884	9.77034	1773	611	2384
DB02701	Nicotinamide	pancreatic.neoplasms	TRUE	12.9923	8.62999	1001	1386	2387
DB14206	Cobalt chloride	breast.neoplasms	TRUE	10.9764	11.5763	2224	165	2389
DB05381	Histamine	brain.ischemia	TRUE	12.5858	8.8118	1164	1226	2390
DB00605	Sulindac	colonic.neoplasms	TRUE	12.1809	9.06751	1356	1035	2391
DB00530	Erlotinib	lung.neoplasms	TRUE	13.2701	8.50875	897	1495	2392
DB04224	Oleic Acid	acute.kidney.injury	TRUE	12.668	8.76456	1134	1260	2394
DB00143	Glutathione	heart.failure	TRUE	11.0545	10.9422	2147	248	2395
DB01076	Atorvastatin	calcinosis	TRUE	14.1328	8.26097	640	1757	2397
DB14060	NS-398	diabetes.mellitus.experimental	TRUE	11.5729	9.64133	1723	684	2407
DB01262	Decitabine	hypertension	TRUE	11.678	9.54446	1669	739	2408
DB01914	D-glucose	cardiomegaly	TRUE	11.5918	9.6306	1715	694	2409
DB05381	Histamine	reperfusion.injury	TRUE	11.2195	10.3045	2009	401	2410
DB11638	Artenimol	hypertension	TRUE	11.0712	10.7849	2132	279	2411
DB09073	Palbociclib	lymphoma.large.b.cell.diffuse	TRUE	11.7606	9.4419	1609	802	2411
DB11672	Curcumin	coronary.artery.disease	TRUE	11.558	9.64209	1730	682	2412
DB00396	Progesterone	colorectal.neoplasms	TRUE	13.4326	8.43728	848	1564	2412
DB14060	NS-398	glomerulonephritis	TRUE	13.5411	8.414	816	1596	2412
DB04854	Febuxostat	brain.injuries	TRUE	28.9727	7.72628	36	2377	2413
DB00441	Gemcitabine	glomerulonephritis	TRUE	14.097	8.25053	649	1765	2414
DB01073	Fludarabine	leukemia	TRUE	11.8175	9.37017	1567	848	2415
DB01254	Dasatinib	colonic.neoplasms	TRUE	16.3065	7.93085	305	2110	2415
DB00197	Troglitazone	abortion.spontaneous	TRUE	11.2192	10.2841	2010	407	2417
DB01041	Thalidomide	colorectal.neoplasms	TRUE	12.8316	8.66203	1062	1355	2417
DB00641	Simvastatin	crohn.disease	TRUE	12.6519	8.74109	1142	1283	2425
DB03052	Dazoxiben	atherosclerosis	TRUE	16.6433	7.89313	271	2158	2429
DB08059	Wortmannin	calcinosis	TRUE	12.7689	8.68642	1095	1336	2431
DB00945	Acetylsalicylic acid	leukemia.myeloid.acute	TRUE	13.0887	8.53554	967	1464	2431
DB02656	LY-294002	pulmonary.fibrosis	TRUE	11.6351	9.53357	1689	743	2432
DB00334	Olanzapine	liver.cirrhosis	TRUE	18.4389	7.81666	177	2255	2432
DB12422	Sulforaphane	arthritis.rheumatoid	TRUE	11.7631	9.3997	1605	834	2439
DB08877	Ruxolitinib	influenza.human	TRUE	15.3601	8.01408	422	2017	2439
DB00220	Nelfinavir	glomerulonephritis	TRUE	14.2009	8.20704	624	1816	2440
DB01169	Arsenic trioxide	kidney.diseases	TRUE	11.4512	9.73159	1803	638	2441
DB01169	Arsenic trioxide	dermatitis.allergic.contact	TRUE	10.9765	11.086	2223	221	2444
DB01593	Zinc	glomerulonephritis	TRUE	11.6824	9.47531	1665	781	2446
DB00252	Phenytoin	pulmonary.fibrosis	TRUE	12.753	8.67584	1099	1347	2446
DB01076	Atorvastatin	glomerulonephritis	TRUE	14.3323	8.17581	596	1852	2448
DB00443	Betamethasone	inflammation	TRUE	15.8386	7.95181	362	2087	2449
DB07352	Apigenin	calcinosis	TRUE	13.315	8.43566	887	1567	2454
DB05073	SRT501	carcinoma.transitional.cell	TRUE	10.9724	11.0247	2226	232	2458
DB01166	Cilostazol	glomerulonephritis	TRUE	13.2636	8.44405	900	1560	2460
DB00560	Tigecycline	hypersensitivity	TRUE	16.0822	7.91903	334	2126	2460
DB09073	Palbociclib	medulloblastoma	TRUE	13.518	8.36976	821	1640	2461
DB04104	3-Methyladenine	crohn.disease	TRUE	11.4713	9.67219	1791	672	2463
DB11831	Dinitrochlorobenzene	dermatitis.contact	TRUE	11.5023	9.60926	1760	706	2466
DB11831	Dinitrochlorobenzene	atherosclerosis	TRUE	10.9584	11.0277	2238	231	2469
DB00619	Imatinib	brain.ischemia	TRUE	11.8652	9.24861	1543	928	2471
DB00242	Cladribine	myocardial.reperfusion.injury	TRUE	13.6648	8.31963	788	1685	2473
DB09201	Ciglitazone	diabetes.mellitus.experimental	TRUE	11.2413	10.0418	1993	484	2477
DB08901	Ponatinib	lymphoma.t.cell.cutaneous	TRUE	12.0201	9.09779	1466	1013	2479
DB00188	Bortezomib	brain.injuries	TRUE	11.7782	9.31002	1593	888	2481
DB12422	Sulforaphane	calcinosis	TRUE	12.0924	9.00889	1409	1072	2481
DB00266	Dicoumarol	glomerulonephritis	TRUE	21.0505	7.72333	101	2380	2481
DB00995	Auranofin	brain.ischemia	TRUE	11.2078	10.0879	2016	466	2482
DB01073	Fludarabine	lymphoma.t.cell.cutaneous	TRUE	12.9846	8.52453	1005	1480	2485
DB06774	Capsaicin	adenocarcinoma	TRUE	11.3364	9.81958	1906	580	2486
DB00641	Simvastatin	asthma	TRUE	11.1369	10.277	2077	412	2489
DB09298	Silibinin	multiple.myeloma	TRUE	13.9896	8.21775	686	1803	2489
DB13956	Estradiol valerate	reperfusion.injury	TRUE	11.9236	9.15706	1509	981	2490
DB00143	Glutathione	cell.transformation.neoplastic	TRUE	12.982	8.51926	1007	1483	2490
DB01073	Fludarabine	colonic.neoplasms	TRUE	12.0731	9.01574	1426	1065	2491
DB01852	Kaempherol	multiple.myeloma	TRUE	13.4582	8.36162	841	1650	2491
DB04115	Berberine	breast.neoplasms	TRUE	11.4104	9.69399	1837	658	2495
DB00586	Diclofenac	adenocarcinoma	TRUE	10.919	11.034	2267	229	2496
DB12965	Silver	brain.injuries	TRUE	12.8222	8.57361	1069	1431	2500
DB00898	Ethanol	liver.cirrhosis	TRUE	11.6654	9.41121	1677	826	2503
DB09526	Hydroquinone	lung.neoplasms	TRUE	12.0505	9.0178	1445	1061	2506
DB01933	7-Hydroxystaurosporine	lymphoma.t.cell.cutaneous	TRUE	13.7419	8.27728	767	1742	2509
DB10345	House dust	reperfusion.injury	TRUE	11.2911	9.84944	1942	570	2512
DB06730	Gestodene	myocardial.infarction	TRUE	12.7373	8.60943	1106	1408	2514
DB01700	AICA ribonucleotide	diabetes.mellitus.experimental	TRUE	10.7779	11.9113	2383	132	2515
DB06174	Noscapine	cerebral.hemorrhage	TRUE	17.3941	7.78146	221	2295	2516
DB01039	Fenofibrate	cholestasis	TRUE	11.1261	10.1871	2085	432	2517
DB11672	Curcumin	abortion.spontaneous	TRUE	11.3008	9.81007	1933	588	2521
DB00586	Diclofenac	urinary.bladder.neoplasms	TRUE	11.5595	9.4542	1729	793	2522
DB09086	Eugenol	reperfusion.injury	TRUE	12.1467	8.89572	1370	1153	2523
DB08059	Wortmannin	cerebral.hemorrhage	TRUE	20.1914	7.69914	112	2411	2523
DB09140	Oxygen	colonic.neoplasms	TRUE	16.1868	7.85684	317	2209	2526
DB00586	Diclofenac	glomerulonephritis	TRUE	11.9126	9.10474	1518	1009	2527
DB14059	SC-236	squamous.cell.carcinoma.of.head.and.neck	TRUE	12.9768	8.48704	1008	1520	2528
DB01852	Kaempherol	thyroid.neoplasms	TRUE	14.2573	8.11958	619	1910	2529
DB09153	Sodium chloride	diabetes.mellitus.experimental	TRUE	12.3492	8.77388	1277	1253	2530
DB01226	Mivacurium	substance.withdrawal.syndrome	TRUE	16.805	7.8061	262	2268	2530
DB01169	Arsenic trioxide	mammary.neoplasms.experimental	TRUE	11.3225	9.76615	1915	616	2531
DB01229	Paclitaxel	heart.valve.diseases	TRUE	11.2942	9.80361	1939	593	2532
DB00741	Hydrocortisone	atherosclerosis	TRUE	12.2453	8.82355	1317	1215	2532
DB00982	Isotretinoin	kidney.failure.chronic	TRUE	11.0488	10.3422	2151	385	2536
DB14155	Chitosan low molecular weight (20-200 mpa,s)	pneumonia	TRUE	16.3608	7.82955	301	2236	2537
DB05073	SRT501	calcinosis	TRUE	11.023	10.4014	2176	366	2542
DB10345	House dust	brain.ischemia	TRUE	11.297	9.77887	1937	607	2544
DB00917	Dinoprostone	liver.cirrhosis.biliary	TRUE	12.4416	8.70782	1232	1312	2544
DB14574	Cobalt	hypertension	TRUE	12.6259	8.61466	1150	1402	2552
DB01852	Kaempherol	pulmonary.fibrosis	TRUE	11.7158	9.26043	1639	918	2557
DB00503	Ritonavir	pneumonia	TRUE	12.8031	8.52479	1079	1479	2558
DB07374	Anisomycin	hyperalgesia	TRUE	13.9081	8.18123	713	1846	2559
DB00619	Imatinib	brain.injuries	TRUE	12.5136	8.65224	1196	1364	2560
DB12965	Silver	cell.transformation.neoplastic	TRUE	12.2566	8.773	1310	1254	2564
DB11672	Curcumin	heart.valve.diseases	TRUE	10.9058	10.7139	2276	292	2568
DB05137	Lobeline	substance.withdrawal.syndrome	TRUE	15.1903	7.91916	443	2125	2568
DB01076	Atorvastatin	crohn.disease	TRUE	11.9611	9.00734	1494	1075	2569
DB05381	Histamine	arthritis.rheumatoid	TRUE	11.4464	9.50437	1804	770	2574
DB14104	Linoleic acid	atherosclerosis	TRUE	11.2352	9.82247	1998	578	2576
DB07715	Emodin	cerebral.hemorrhage	TRUE	12.9531	8.45019	1024	1552	2576
DB05185	TRO19622	cerebral.hemorrhage	TRUE	16.743	7.77302	266	2310	2576
DB11831	Dinitrochlorobenzene	neoplasm.invasiveness	TRUE	11.7986	9.12006	1577	1000	2577
DB07352	Apigenin	cholestasis.extrahepatic	TRUE	11.9492	8.99648	1498	1083	2581
DB00554	Piroxicam	glomerulonephritis.iga	TRUE	12.5774	8.59855	1170	1411	2581
DB00755	Tretinoin	liver.cirrhosis	TRUE	11.2372	9.81143	1996	587	2583
DB00641	Simvastatin	multiple.sclerosis	TRUE	13.7411	8.20599	768	1818	2586
DB00586	Diclofenac	brain.ischemia	TRUE	10.821	10.9356	2341	250	2591
DB01262	Decitabine	adenocarcinoma	TRUE	11.8795	9.01876	1533	1060	2593
DB00573	Fenoprofen	acute.kidney.injury	TRUE	14.376	8.01521	581	2015	2596
DB00184	Nicotine	pancreatic.neoplasms	TRUE	15.1271	7.90831	452	2144	2596
DB00605	Sulindac	prostatic.neoplasms	TRUE	12.7748	8.50642	1094	1503	2597
DB00746	Deferoxamine	brain.ischemia	TRUE	10.9954	10.3314	2209	389	2598
DB04815	Clioquinol	pancreatic.neoplasms	TRUE	14.4139	8.00025	572	2028	2600
DB14060	NS-398	lung.neoplasms	TRUE	11.0625	10.0965	2140	463	2603
DB03496	Alvocidib	squamous.cell.carcinoma.of.head.and.neck	TRUE	12.1023	8.82924	1401	1204	2605
DB00993	Azathioprine	ovarian.neoplasms	TRUE	18.2027	7.69374	186	2420	2606
DB05073	SRT501	osteosarcoma	TRUE	11.6275	9.26073	1694	917	2611
DB02024	3-phenylpropionic acid	amyotrophic.lateral.sclerosis	TRUE	16.5576	7.7537	278	2340	2618
DB01001	Salbutamol	glomerulonephritis	TRUE	18.9211	7.66053	153	2466	2619
DB11831	Dinitrochlorobenzene	non.alcoholic.fatty.liver.disease	TRUE	12.4888	8.59844	1209	1412	2621
DB14479	Acetylcysteine zinc	crohn.disease	TRUE	12.2007	8.74082	1342	1284	2626
DB01065	Melatonin	cerebral.hemorrhage	TRUE	19.3183	7.64643	146	2483	2629
DB09526	Hydroquinone	cerebral.hemorrhage	TRUE	14.448	7.96524	562	2068	2630
DB01852	Kaempherol	brain.injuries	TRUE	13.0321	8.36753	989	1643	2632
DB01262	Decitabine	diabetes.mellitus.experimental	TRUE	10.7702	10.956	2393	242	2635
DB00398	Sorafenib	colorectal.neoplasms	TRUE	11.1084	9.93789	2104	532	2636
DB13352	Deanol	neoplasm.recurrence.local	TRUE	29.7384	7.53904	28	2612	2640
DB00418	Secobarbital	infertility.female	TRUE	10.7279	11.1206	2427	214	2641
DB07352	Apigenin	carcinoma.non.small.cell.lung	TRUE	10.9632	10.254	2233	415	2648
DB01169	Arsenic trioxide	atherosclerosis	TRUE	11.0078	10.106	2194	455	2649
DB00608	Chloroquine	diabetes.mellitus.experimental	TRUE	13.3138	8.25498	888	1761	2649
DB00412	Rosiglitazone	neoplasm.metastasis	TRUE	12.1846	8.72168	1351	1300	2651
DB14177	Propylparaben	diabetes.mellitus.type.2	TRUE	12.437	8.59537	1235	1416	2651
DB00970	Dactinomycin	liver.neoplasms.experimental	TRUE	11.2628	9.65055	1978	679	2657
DB14104	Linoleic acid	hepatomegaly	TRUE	15.1565	7.85481	448	2212	2660
DB01698	Rutin	reperfusion.injury	TRUE	12.4622	8.55978	1220	1441	2661
DB14513	Magnesium	liver.cirrhosis	TRUE	14.7164	7.91145	525	2140	2665
DB00234	Reboxetine	cardiomegaly	TRUE	17.5846	7.67086	209	2456	2665
DB01914	D-glucose	crohn.disease	TRUE	10.9376	10.272	2252	414	2666
DB00143	Glutathione	acute.kidney.injury	TRUE	10.792	10.6732	2366	301	2667
DB01065	Melatonin	pancreatic.neoplasms	TRUE	14.7728	7.89709	520	2149	2669
DB14184	Cinnamaldehyde	hypertension	TRUE	11.5512	9.23389	1734	938	2672
DB01229	Paclitaxel	brain.ischemia	TRUE	10.9879	10.104	2216	458	2674
DB02701	Nicotinamide	pneumonia	TRUE	13.7248	8.1311	778	1896	2674
DB09231	Benidipine	infertility.male	TRUE	21.1248	7.57313	99	2578	2677
DB14083	Bisphenol A diglycidyl ether	hypertension	TRUE	11.4674	9.31832	1794	884	2678
DB01128	Bicalutamide	pancreatic.neoplasms	TRUE	13.689	8.13261	785	1895	2680
DB01169	Arsenic trioxide	heart.failure	TRUE	10.6793	11.2969	2487	195	2682
DB00605	Sulindac	cell.transformation.neoplastic	TRUE	11.9073	8.86642	1521	1169	2690
DB00412	Rosiglitazone	adenocarcinoma	TRUE	12.372	8.57996	1267	1426	2693
DB14184	Cinnamaldehyde	reperfusion.injury	TRUE	11.2775	9.55521	1959	735	2694
DB12146	Rigosertib	pancreatic.neoplasms	TRUE	12.066	8.75291	1431	1271	2702
DB00471	Montelukast	atherosclerosis	TRUE	12.7177	8.41882	1111	1591	2702
DB11672	Curcumin	colitis.ulcerative	TRUE	13.1336	8.2682	953	1749	2702
DB04513	N-(6-Aminohexyl)-5-Chloro-1-Naphthalenesulfonamide	cholestasis.extrahepatic	TRUE	13.9156	8.03824	712	1990	2702
DB11831	Dinitrochlorobenzene	asthma	TRUE	10.8316	10.384	2333	370	2703
DB01593	Zinc	cell.transformation.neoplastic	TRUE	12.7053	8.41944	1114	1589	2703
DB14083	Bisphenol A diglycidyl ether	diabetes.mellitus.experimental	TRUE	12.085	8.73738	1416	1288	2704
DB14104	Linoleic acid	heart.failure	TRUE	11.0299	9.93054	2168	537	2705
DB07118	Hymecromone	osteosarcoma	FALSE	16.3665	7.70114	299	2406	2705
DB00947	Fulvestrant	thyroid.neoplasms	TRUE	11.5099	9.21966	1755	951	2706
DB05076	Fenretinide	brain.ischemia	TRUE	10.7852	10.4985	2372	336	2708
DB00586	Diclofenac	carcinoma.squamous.cell	TRUE	11.3402	9.44093	1904	804	2708
DB00916	Metronidazole	diabetes.mellitus.type.1	TRUE	23.6543	7.52509	74	2634	2708
DB00586	Diclofenac	breast.neoplasms	TRUE	10.6991	10.9292	2458	251	2709
DB01050	Ibuprofen	hypertension	TRUE	11.344	9.43686	1901	808	2709
DB00945	Acetylsalicylic acid	prostatic.neoplasms	TRUE	13.5371	8.13352	818	1893	2711
DB08059	Wortmannin	insulin.resistance	TRUE	16.2482	7.70325	310	2401	2711
DB00143	Glutathione	non.alcoholic.fatty.liver.disease	TRUE	11.7396	8.99021	1624	1088	2712
DB00441	Gemcitabine	brain.injuries	TRUE	13.5636	8.12887	811	1901	2712
DB03568	Butyric Acid	pulmonary.disease.chronic.obstructive	TRUE	13.1961	8.23662	930	1785	2715
DB01914	D-glucose	status.epilepticus	TRUE	12.3008	8.58389	1295	1423	2718
DB00877	Sirolimus	cell.transformation.neoplastic	TRUE	10.5428	12.2186	2614	105	2719
DB06774	Capsaicin	pulmonary.disease.chronic.obstructive	TRUE	11.4929	9.21783	1768	952	2720
DB12582	Piperine	cholestasis.extrahepatic	TRUE	11.7151	8.98008	1640	1096	2736
DB14476	DL-alpha-Tocopherol	myocardial.reperfusion.injury	TRUE	11.2705	9.5052	1970	767	2737
DB01852	Kaempherol	diabetes.mellitus.type.2	TRUE	12.7882	8.36145	1086	1651	2737
DB13867	Fluticasone	colitis.ulcerative	TRUE	13.7589	8.04339	756	1983	2739
DB06774	Capsaicin	colonic.neoplasms	TRUE	11.1167	9.71533	2097	643	2740
DB00849	Methylphenobarbital	infertility.female	TRUE	28.236	7.47229	41	2706	2747
DB10345	House dust	glomerulonephritis	TRUE	15.2139	7.77132	440	2313	2753
DB00849	Methylphenobarbital	hepatomegaly	TRUE	29.7121	7.46386	30	2724	2754
DB01852	Kaempherol	carcinoma.non.small.cell.lung	TRUE	11.2682	9.47072	1972	783	2755
DB06005	Adomiparin	brain.injuries	TRUE	11.3458	9.35326	1900	857	2757
DB05073	SRT501	glomerulonephritis	TRUE	10.5335	11.9081	2625	133	2758
DB09073	Palbociclib	colorectal.neoplasms	TRUE	18.9085	7.54281	155	2606	2761
DB02656	LY-294002	abortion.spontaneous	TRUE	11.7927	8.85424	1580	1183	2763
DB01169	Arsenic trioxide	non.alcoholic.fatty.liver.disease	TRUE	10.9276	9.99767	2261	503	2764
DB09526	Hydroquinone	brain.injuries	TRUE	12.869	8.29491	1051	1714	2765
DB06246	Exisulind	pancreatic.neoplasms	TRUE	11.5903	9.03811	1717	1050	2767
DB00399	Zoledronic acid	abortion.spontaneous	TRUE	11.2212	9.51467	2008	760	2768
DB13956	Estradiol valerate	abortion.spontaneous	TRUE	11.229	9.5097	2002	766	2768
DB01645	Genistein	carcinoma.squamous.cell	TRUE	11.3717	9.29337	1869	900	2769
DB00586	Diclofenac	influenza.human	TRUE	13.2346	8.17181	913	1858	2771
DB13956	Estradiol valerate	liver.neoplasms.experimental	TRUE	11.4399	9.20441	1812	964	2776
DB00560	Tigecycline	inflammation	TRUE	17.2975	7.59794	225	2551	2776
DB00394	Beclomethasone dipropionate	hypertension	TRUE	11.4907	9.11316	1772	1005	2777
DB00482	Celecoxib	brain.injuries	TRUE	11.5579	9.04352	1731	1046	2777
DB00982	Isotretinoin	pulmonary.fibrosis	TRUE	10.6946	10.609	2465	313	2778
DB05262	Oxypurinol	pulmonary.fibrosis	TRUE	18.2489	7.55163	183	2595	2778
DB09140	Oxygen	pancreatic.neoplasms	TRUE	12.7226	8.33995	1109	1670	2779
DB07352	Apigenin	cerebral.hemorrhage	TRUE	17.5922	7.57989	207	2573	2780
DB00755	Tretinoin	colorectal.neoplasms	TRUE	11.4311	9.20442	1819	963	2782
DB00945	Acetylsalicylic acid	cholestasis.extrahepatic	TRUE	11.6981	8.92905	1652	1130	2782
DB00605	Sulindac	diabetes.mellitus.experimental	TRUE	11.3124	9.34504	1924	861	2785
DB00396	Progesterone	reperfusion.injury	TRUE	11.2118	9.48334	2012	779	2791
DB00755	Tretinoin	calcinosis	TRUE	10.6649	10.7271	2504	288	2792
DB01169	Arsenic trioxide	pulmonary.fibrosis	TRUE	10.5322	11.5591	2627	166	2793
DB00641	Simvastatin	prostatic.neoplasms	TRUE	14.4186	7.83685	569	2224	2793
DB06413	Armodafinil	memory.disorders	TRUE	14.1722	7.88841	630	2166	2796
DB12965	Silver	glomerulonephritis	TRUE	11.3675	9.25513	1876	923	2799
DB01064	Isoprenaline	hypertension	TRUE	11.7253	8.864	1631	1172	2803
DB00396	Progesterone	liver.cirrhosis.experimental	TRUE	10.4642	12.3033	2705	100	2805
DB00877	Sirolimus	breast.neoplasms	TRUE	10.441	12.5796	2722	84	2806
DB08818	Hyaluronic acid	pancreatic.neoplasms	TRUE	12.8555	8.2658	1054	1753	2807
DB00437	Allopurinol	colitis.ulcerative	TRUE	13.4323	8.06475	849	1958	2807
DB00993	Azathioprine	peripheral.nervous.system.diseases	TRUE	11.393	9.21076	1852	957	2809
DB00317	Gefitinib	pancreatic.neoplasms	TRUE	14.3369	7.8512	595	2216	2811
DB00143	Glutathione	pulmonary.fibrosis	TRUE	11.2991	9.32548	1934	878	2812
DB12328	Cantharidin	cerebral.hemorrhage	TRUE	12.813	8.2762	1075	1745	2820
DB09298	Silibinin	carcinoma.hepatocellular	TRUE	12.9731	8.21146	1011	1811	2822
DB13956	Estradiol valerate	liver.cirrhosis	TRUE	12.2659	8.48734	1306	1519	2825
DB01184	Domperidone	pulmonary.disease.chronic.obstructive	TRUE	12.7527	8.28737	1100	1726	2826
DB03255	Phenol	glomerulonephritis	TRUE	15.01	7.74208	470	2358	2828
DB01229	Paclitaxel	calcinosis	TRUE	10.9009	9.90573	2280	549	2829
DB00188	Bortezomib	lung.neoplasms	TRUE	13.4513	8.04168	843	1986	2829
DB07795	Fisetin	brain.injuries	TRUE	12.281	8.47631	1301	1529	2830
DB00398	Sorafenib	adenocarcinoma	TRUE	11.4152	9.11526	1830	1002	2832
DB00437	Allopurinol	hypersensitivity	TRUE	12.1725	8.52688	1361	1473	2834
DB05076	Fenretinide	lung.neoplasms	TRUE	11.1892	9.43743	2034	805	2839
DB00182	Amphetamine	anxiety.disorders	TRUE	12.4894	8.37728	1208	1635	2843
DB00563	Methotrexate	abortion.spontaneous	TRUE	12.0492	8.614	1447	1403	2850
DB08828	Vismodegib	gastrointestinal.stromal.tumors	TRUE	14.9499	7.73167	480	2370	2850
DB12422	Sulforaphane	diabetes.mellitus.experimental	TRUE	11.9236	8.67887	1510	1342	2852
DB06448	Lonafarnib	brain.ischemia	TRUE	10.842	9.94879	2329	526	2855
DB00184	Nicotine	prostatic.neoplasms	TRUE	13.4028	8.03314	858	1997	2855
DB01262	Decitabine	brain.ischemia	TRUE	11.1574	9.45305	2062	795	2857
DB09053	Ibrutinib	brain.ischemia	TRUE	11.3035	9.24952	1931	927	2858
DB00917	Dinoprostone	status.epilepticus	TRUE	14.0162	7.88074	680	2178	2858
DB01169	Arsenic trioxide	squamous.cell.carcinoma.of.head.and.neck	TRUE	10.8149	9.98413	2349	510	2859
DB00252	Phenytoin	heart.valve.diseases	TRUE	11.9189	8.66804	1512	1353	2865
DB01645	Genistein	pulmonary.fibrosis	TRUE	11.3708	9.12381	1870	996	2866
DB00515	Cisplatin	liver.cirrhosis.experimental	TRUE	10.612	10.502	2541	335	2876
DB01039	Fenofibrate	hypertension	TRUE	10.4697	11.4318	2695	182	2877
DB12965	Silver	arthritis.juvenile	TRUE	12.0899	8.53341	1410	1469	2879
DB12146	Rigosertib	lymphoma.t.cell.cutaneous	TRUE	12.2098	8.4599	1335	1546	2881
DB08932	Macitentan	nervous.system.diseases	TRUE	15.3869	7.66194	417	2464	2881
DB01262	Decitabine	reperfusion.injury	TRUE	10.9981	9.65941	2206	676	2882
DB00982	Isotretinoin	respiratory.distress.syndrome.adult	TRUE	14.3852	7.77482	578	2305	2883
DB00945	Acetylsalicylic acid	colitis.ulcerative	TRUE	11.5972	8.86085	1713	1175	2888
DB09086	Eugenol	pulmonary.fibrosis	TRUE	11.7666	8.7382	1601	1287	2888
DB04120	4-Methyl-1,2-Benzenediol	alcoholism	TRUE	14.0572	7.83602	662	2227	2889
DB00188	Bortezomib	cell.transformation.neoplastic	TRUE	10.6536	10.3696	2517	376	2893
DB06240	Tariquidar	nervous.system.diseases	TRUE	14.5938	7.74714	543	2350	2893
DB14479	Acetylcysteine zinc	heart.valve.diseases	TRUE	10.9065	9.76353	2275	619	2894
DB01645	Genistein	hypertension	TRUE	10.7257	10.0678	2430	473	2903
DB04690	Camptothecin	lung.neoplasms	TRUE	12.7329	8.22734	1108	1795	2903
DB06448	Lonafarnib	liver.neoplasms.experimental	TRUE	11.911	8.62796	1519	1388	2907
DB06774	Capsaicin	neoplasm.metastasis	TRUE	11.229	9.28231	2003	906	2909
DB01452	Diamorphine	learning.disorders	TRUE	17.896	7.4688	193	2717	2910
DB07795	Fisetin	pneumonia	TRUE	10.8236	9.84934	2340	571	2911
DB12695	Phenethyl Isothiocyanate	salivary.gland.neoplasms	TRUE	14.0934	7.81343	653	2258	2911
DB00398	Sorafenib	brain.ischemia	TRUE	11.0504	9.51022	2150	763	2913
DB11672	Curcumin	leukemia.lymphocytic.chronic.b.cell	TRUE	13.2224	8.02625	917	1999	2916
DB09096	Benzoyl peroxide	glomerulonephritis	TRUE	14.8789	7.69348	492	2424	2916
DB00917	Dinoprostone	arthritis.rheumatoid	TRUE	11.1807	9.32266	2042	880	2922
DB01064	Isoprenaline	inflammation	TRUE	11.4775	8.91468	1783	1139	2922
DB14574	Cobalt	carcinoma.non.small.cell.lung	TRUE	12.1917	8.43174	1348	1574	2922
DB00177	Valsartan	reperfusion.injury	TRUE	11.1768	9.33237	2048	876	2924
DB00675	Tamoxifen	liver.cirrhosis	TRUE	11.6271	8.80898	1695	1229	2924
DB11672	Curcumin	infertility.female	TRUE	12.8828	8.14703	1044	1883	2927
DB02656	LY-294002	cholestasis.extrahepatic	TRUE	11.1889	9.30185	2035	895	2930
DB09073	Palbociclib	kidney.neoplasms	TRUE	11.2882	9.14454	1948	985	2933
DB05943	Resatorvid	inflammation	TRUE	11.51	8.85836	1754	1181	2935
DB00860	Prednisolone	hypertension	TRUE	10.6981	10.0501	2459	481	2940
DB00740	Riluzole	myocardial.reperfusion.injury	TRUE	13.4088	7.95525	856	2084	2940
DB05073	SRT501	psoriasis	TRUE	10.6609	10.1842	2507	434	2941
DB00608	Chloroquine	brain.injuries	TRUE	13.3746	7.9597	869	2076	2945
DB01914	D-glucose	chemical.and.drug.induced.liver.injury	TRUE	10.2949	12.5384	2865	85	2950
DB10345	House dust	inflammation	TRUE	10.9706	9.57874	2230	720	2950
DB00368	Norepinephrine	hypertension	TRUE	11.1499	9.31791	2065	885	2950
DB00917	Dinoprostone	colitis.ulcerative	TRUE	11.1807	9.27527	2043	908	2951
DB00398	Sorafenib	calcinosis	TRUE	12.1112	8.44544	1396	1556	2952
DB01593	Zinc	brain.injuries	TRUE	11.6099	8.77785	1702	1251	2953
DB00441	Gemcitabine	cerebral.hemorrhage	TRUE	15.1822	7.62739	445	2509	2954
DB00398	Sorafenib	squamous.cell.carcinoma.of.head.and.neck	TRUE	12.3488	8.33414	1279	1678	2957
DB00877	Sirolimus	liver.neoplasms.experimental	TRUE	12.9266	8.09804	1029	1930	2959
DB00560	Tigecycline	brain.ischemia	TRUE	14.2961	7.74472	608	2353	2961
DB00437	Allopurinol	pneumonia	TRUE	10.9066	9.63482	2274	689	2963
DB00140	Riboflavin	glomerulonephritis	TRUE	11.8254	8.61629	1564	1399	2963
DB08059	Wortmannin	reperfusion.injury	TRUE	10.3808	11.3766	2775	189	2964
DB14059	SC-236	pancreatic.neoplasms	TRUE	13.8681	7.82464	722	2242	2964
DB00412	Rosiglitazone	dermatitis.allergic.contact	TRUE	10.775	9.82004	2388	579	2967
DB00270	Isradipine	hepatomegaly	TRUE	16.4086	7.49466	293	2674	2967
DB12422	Sulforaphane	hypertension	TRUE	11.1659	9.26263	2056	914	2970
DB00947	Fulvestrant	leukemia	TRUE	11.3178	9.04119	1921	1049	2970
DB14060	NS-398	reperfusion.injury	TRUE	10.4287	11.0073	2738	236	2974
DB14490	Ferrous ascorbate	acute.kidney.injury	TRUE	11.3486	9.00571	1897	1077	2974
DB00982	Isotretinoin	obesity	TRUE	15.6094	7.56683	391	2583	2974
DB01169	Arsenic trioxide	heart.valve.diseases	TRUE	10.8489	9.7018	2322	653	2975
DB00180	Flunisolide	glomerulonephritis	TRUE	13.4854	7.90908	833	2142	2975
DB10345	House dust	arthritis.rheumatoid	TRUE	10.5557	10.3675	2603	377	2980
DB00910	Paricalcitol	diabetes.mellitus.experimental	TRUE	11.819	8.59555	1566	1415	2981
DB08399	PICEATANNOL	diabetes.mellitus.experimental	TRUE	10.8209	9.72206	2342	640	2982
DB08059	Wortmannin	mesothelioma.malignant	TRUE	11.2939	9.05484	1940	1042	2982
DB04557	Arachidonic Acid	diabetes.mellitus.experimental	TRUE	10.5356	10.4095	2621	362	2983
DB00412	Rosiglitazone	obesity	TRUE	11.253	9.12157	1985	998	2983
DB01077	Etidronic acid	obesity	TRUE	13.2385	7.96018	910	2074	2984
DB00795	Sulfasalazine	brain.ischemia	TRUE	11.0827	9.33944	2122	865	2987
DB00136	Calcitriol	colonic.neoplasms	TRUE	16.2575	7.49087	307	2682	2989
DB00435	Nitric Oxide	reperfusion.injury	TRUE	11.281	9.06423	1955	1037	2992
DB00158	Folic acid	colonic.neoplasms	TRUE	13.9795	7.77625	691	2303	2994
DB00877	Sirolimus	prostatic.neoplasms	TRUE	10.8027	9.71826	2359	641	3000
DB06195	Seliciclib	cerebral.hemorrhage	TRUE	14.2806	7.71147	610	2390	3000
DB01064	Isoprenaline	calcinosis	TRUE	12.2308	8.33473	1324	1677	3001
DB00441	Gemcitabine	reperfusion.injury	TRUE	11.1689	9.22354	2054	948	3002
DB05073	SRT501	kidney.neoplasms	TRUE	10.5101	10.4457	2653	350	3003
DB14060	NS-398	brain.ischemia	TRUE	10.8273	9.67595	2337	670	3007
DB04115	Berberine	leukemia	TRUE	11.7025	8.65711	1647	1360	3007
DB02342	2-Methoxyestradiol	cerebral.hemorrhage	TRUE	14.0567	7.75177	663	2345	3008
DB00812	Phenylbutazone	brain.ischemia	TRUE	12.7336	8.12811	1107	1903	3010
DB00605	Sulindac	reperfusion.injury	TRUE	11.6497	8.68945	1683	1329	3012
DB00790	Perindopril	glomerulonephritis	TRUE	18.6272	7.38062	167	2846	3013
DB00945	Acetylsalicylic acid	kidney.failure.chronic	TRUE	11.4732	8.80761	1788	1230	3018
DB02656	LY-294002	mesothelioma.malignant	TRUE	11.3837	8.87799	1857	1163	3020
DB09526	Hydroquinone	glomerulonephritis	TRUE	15.298	7.5445	426	2603	3029
DB08399	PICEATANNOL	insulin.resistance	TRUE	13.9537	7.76025	700	2330	3030
DB14104	Linoleic acid	diabetes.mellitus.experimental	TRUE	10.4827	10.4294	2682	357	3039
DB00179	Masoprocol	adenoma	TRUE	11.6221	8.67748	1697	1343	3040
DB00947	Fulvestrant	adenocarcinoma	TRUE	10.2206	12.6984	2967	75	3042
DB00158	Folic acid	colorectal.neoplasms	TRUE	14.5762	7.63659	546	2496	3042
DB00445	Epirubicin	leukemia	TRUE	12.1338	8.34193	1378	1665	3043
DB01296	Glucosamine	crohn.disease	TRUE	12.1891	8.30676	1349	1698	3047
DB09526	Hydroquinone	pancreatic.neoplasms	TRUE	12.1632	8.3167	1362	1686	3048
DB04447	1,4-Dithiothreitol	brain.ischemia	TRUE	12.209	8.29516	1336	1713	3049
DB00945	Acetylsalicylic acid	multiple.sclerosis	TRUE	10.9365	9.44964	2254	796	3050
DB01082	Streptomycin	brain.ischemia	TRUE	13.8536	7.76333	727	2324	3051
DB00947	Fulvestrant	urinary.bladder.neoplasms	TRUE	11.0166	9.3377	2183	869	3052
DB02701	Nicotinamide	pulmonary.disease.chronic.obstructive	TRUE	11.5059	8.72964	1759	1297	3056
DB06730	Gestodene	liver.cirrhosis	TRUE	14.7939	7.60576	517	2541	3058
DB12155	Napabucasin	pancreatic.neoplasms	TRUE	12.3759	8.22196	1261	1798	3059
DB00608	Chloroquine	brain.ischemia	TRUE	10.9829	9.39267	2221	841	3062
DB00581	Lactulose	hyperalgesia	TRUE	33.1552	7.26941	23	3041	3064
DB05990	Obeticholic acid	heart.failure	TRUE	11.4276	8.79399	1823	1242	3065
DB09130	Copper	lung.neoplasms	TRUE	11.7415	8.55634	1621	1445	3066
DB11737	Icotinib	cerebral.hemorrhage	TRUE	14.854	7.58101	497	2570	3067
DB14183	Geraniol	colorectal.neoplasms	TRUE	15.8074	7.47779	369	2700	3069
DB00503	Ritonavir	brain.ischemia	TRUE	11.1	9.20611	2109	961	3070
DB00970	Dactinomycin	lung.neoplasms	TRUE	11.6185	8.64261	1699	1371	3070
DB01283	Lumiracoxib	diabetes.mellitus.type.1	TRUE	15.8383	7.47085	363	2708	3071
DB00790	Perindopril	hyperalgesia	TRUE	13.4264	7.84255	850	2222	3072
DB00877	Sirolimus	carcinoma.transitional.cell	TRUE	11.0835	9.21178	2121	955	3076
DB00618	Demeclocycline	hepatolenticular.degeneration	TRUE	19.5381	7.3279	139	2940	3079
DB07352	Apigenin	squamous.cell.carcinoma.of.head.and.neck	TRUE	13.4395	7.8314	846	2235	3081
DB00641	Simvastatin	status.epilepticus	TRUE	10.9708	9.35483	2228	855	3083
DB09321	Zinc oxide	brain.ischemia	TRUE	10.4711	10.3232	2692	393	3085
DB01222	Budesonide	pneumonia	TRUE	13.7367	7.7677	770	2317	3087
DB03052	Dazoxiben	coronary.disease	TRUE	34.4792	7.24784	9	3084	3093
DB01104	Sertraline	brain.ischemia	TRUE	10.9492	9.36513	2245	849	3094
DB00482	Celecoxib	cell.transformation.neoplastic	TRUE	10.2373	11.6086	2939	162	3101
DB13811	Oblimersen	cerebral.hemorrhage	TRUE	13.0873	7.91477	968	2136	3104
DB00977	Ethinylestradiol	acute.kidney.injury	TRUE	11.4115	8.75071	1835	1273	3108
DB00746	Deferoxamine	cell.transformation.neoplastic	TRUE	11.9762	8.39142	1486	1622	3108
DB12965	Silver	reperfusion.injury	TRUE	10.6054	9.86395	2549	560	3109
DB06803	Niclosamide	liver.neoplasms.experimental	TRUE	10.8788	9.43496	2299	810	3109
DB08059	Wortmannin	brain.ischemia	TRUE	11.206	8.98261	2017	1092	3109
DB12480	Betulinic Acid	pancreatic.neoplasms	TRUE	11.8503	8.44622	1554	1555	3109
DB04216	Quercetin	adenocarcinoma	TRUE	10.7039	9.6934	2451	660	3111
DB06774	Capsaicin	carcinoma.non.small.cell.lung	TRUE	11.8191	8.45252	1565	1549	3114
DB03496	Alvocidib	precursor.cell.lymphoblastic.leukemia.lymphoma	TRUE	12.201	8.24624	1341	1773	3114
DB01592	Iron	pulmonary.fibrosis	TRUE	11.0114	9.24586	2187	931	3118
DB06803	Niclosamide	brain.ischemia	TRUE	12.9535	7.94232	1023	2096	3119
DB10345	House dust	pulmonary.fibrosis	TRUE	10.4786	10.1791	2685	436	3121
DB00675	Tamoxifen	hypertension	TRUE	11.3956	8.75214	1850	1272	3122
DB00993	Azathioprine	breast.neoplasms	TRUE	12.5789	8.07036	1169	1954	3123
DB14479	Acetylcysteine zinc	pneumonia	TRUE	11.8612	8.42584	1544	1580	3124
DB06774	Capsaicin	non.alcoholic.fatty.liver.disease	TRUE	11.1251	9.05987	2087	1039	3126
DB01593	Zinc	brain.ischemia	TRUE	11.4309	8.71184	1820	1307	3127
DB01082	Streptomycin	stroke	TRUE	33.2112	7.23152	22	3107	3129
DB12582	Piperine	brain.ischemia	TRUE	10.5281	9.99676	2629	505	3134
DB01914	D-glucose	myocardial.ischemia	TRUE	11.8582	8.41998	1548	1587	3135
DB00624	Testosterone	breast.neoplasms	TRUE	13.472	7.78005	837	2299	3136
DB00586	Diclofenac	leukemia	TRUE	10.618	9.79407	2537	601	3138
DB00188	Bortezomib	colonic.neoplasms	TRUE	11.4745	8.6705	1787	1352	3139
DB13956	Estradiol valerate	hypertension	TRUE	10.68	9.70053	2486	654	3140
DB04743	Nimesulide	asthma	TRUE	10.8199	9.44944	2343	797	3140
DB01169	Arsenic trioxide	amyotrophic.lateral.sclerosis.1	TRUE	10.3239	10.6376	2835	307	3142
DB00707	Porfimer sodium	cerebral.hemorrhage	TRUE	14.0424	7.65249	668	2476	3144
DB12618	Apocynin	cholestasis.extrahepatic	TRUE	14.3553	7.59219	588	2556	3144
DB14479	Acetylcysteine zinc	liver.cirrhosis.experimental	TRUE	10.1388	12.1659	3036	110	3146
DB00481	Raloxifene	pancreatic.neoplasms	TRUE	10.6038	9.80104	2553	594	3147
DB07352	Apigenin	colorectal.neoplasms	TRUE	10.8563	9.4062	2317	830	3147
DB12029	Chlorogenic Acid	hypertension	TRUE	10.7514	9.534	2406	742	3148
DB00565	Cisatracurium	seizures	TRUE	18.9191	7.28989	154	2995	3149
DB00491	Miglitol	hepatolenticular.degeneration	TRUE	11.5797	8.56392	1721	1437	3158
DB04447	1,4-Dithiothreitol	diabetes.mellitus.experimental	TRUE	10.7137	9.5786	2439	721	3160
DB14059	SC-236	liver.neoplasms.experimental	TRUE	10.6115	9.75859	2542	622	3164
DB01043	Memantine	myocardial.reperfusion.injury	TRUE	12.059	8.28586	1437	1728	3165
DB01169	Arsenic trioxide	mammary.neoplasms.animal	TRUE	10.96	9.24802	2237	929	3166
DB01039	Fenofibrate	heart.failure	TRUE	10.3057	10.5988	2854	314	3168
DB01914	D-glucose	nerve.degeneration	TRUE	11.4346	8.67146	1818	1350	3168
DB08814	Triflusal	amyotrophic.lateral.sclerosis	TRUE	14.6849	7.52169	530	2639	3169
DB12582	Piperine	brain.injuries	TRUE	11.8348	8.40452	1561	1609	3170
DB01041	Thalidomide	colonic.neoplasms	TRUE	12.5793	8.02384	1168	2002	3170
DB07352	Apigenin	pulmonary.disease.chronic.obstructive	TRUE	11.2878	8.81562	1950	1222	3172
DB00271	Diatrizoate	hyperalgesia	TRUE	13.9286	7.65664	704	2468	3172
DB00325	Nitroprusside	diabetes.mellitus.type.2	TRUE	12.4088	8.10122	1249	1927	3176
DB11251	Tocopherol	multiple.myeloma	TRUE	16.364	7.36658	300	2877	3177
DB00179	Masoprocol	adenocarcinoma	TRUE	11.0403	9.08419	2156	1022	3178
DB00184	Nicotine	neoplasm.metastasis	TRUE	11.0024	9.16044	2201	978	3179
DB12445	Nitroaspirin	brain.ischemia	TRUE	10.747	9.48656	2408	777	3185
DB00184	Nicotine	liver.neoplasms.experimental	TRUE	11.3325	8.7475	1908	1277	3185
DB01914	D-glucose	hyperalgesia	TRUE	10.5976	9.74614	2561	628	3189
DB14479	Acetylcysteine zinc	arthritis.juvenile	TRUE	13.0911	7.84199	966	2223	3189
DB04854	Febuxostat	fatty.liver	TRUE	16.3735	7.35797	298	2891	3189
DB08818	Hyaluronic acid	kidney.failure.chronic	TRUE	11.4051	8.67485	1842	1348	3190
DB03568	Butyric Acid	glomerulonephritis	TRUE	16.0984	7.37454	331	2860	3191
DB00238	Nevirapine	acute.kidney.injury	TRUE	13.4237	7.75202	851	2343	3194
DB01082	Streptomycin	hepatolenticular.degeneration	TRUE	19.7967	7.25305	122	3072	3194
DB08604	Triclosan	liver.cirrhosis.experimental	TRUE	14.842	7.47966	501	2695	3196
DB08399	PICEATANNOL	hypertension	TRUE	10.1652	11.4155	3012	185	3197
DB02656	LY-294002	myocardial.infarction	TRUE	10.2365	10.9077	2943	254	3197
DB01229	Paclitaxel	reperfusion.injury	TRUE	10.2689	10.6906	2900	297	3197
DB04224	Oleic Acid	diabetes.mellitus	TRUE	10.3276	10.4016	2832	365	3197
DB01852	Kaempherol	asthma	TRUE	10.376	10.2519	2780	418	3198
DB01248	Docetaxel	leukemia	TRUE	12.0116	8.28572	1470	1729	3199
DB00439	Cerivastatin	pneumonia	TRUE	12.3414	8.11115	1280	1919	3199
DB00451	Levothyroxine	lung.neoplasms	TRUE	11.4857	8.58267	1776	1424	3200
DB00325	Nitroprusside	myocardial.reperfusion.injury	TRUE	10.4419	10.0498	2721	482	3203
DB09130	Copper	liver.cirrhosis	TRUE	10.513	9.89446	2651	552	3203
DB00586	Diclofenac	colorectal.neoplasms	TRUE	10.1689	11.2494	3008	198	3206
DB00325	Nitroprusside	brain.ischemia	TRUE	10.4466	10.0297	2717	489	3206
DB00412	Rosiglitazone	liver.diseases	TRUE	10.5918	9.72781	2567	639	3206
DB00636	Clofibrate	kidney.failure.chronic	TRUE	11.7631	8.40596	1604	1604	3208
DB06730	Gestodene	cerebral.hemorrhage	TRUE	15.3871	7.4161	416	2793	3209
DB01082	Streptomycin	pulmonary.fibrosis	TRUE	19.7588	7.249	131	3080	3211
DB12510	Ozone	fibrosis	TRUE	13.502	7.71185	827	2387	3214
DB01611	Hydroxychloroquine	glomerulonephritis	TRUE	18.5686	7.26836	169	3046	3215
DB00398	Sorafenib	prostatic.neoplasms	TRUE	10.9935	9.11332	2212	1004	3216
DB00252	Phenytoin	abortion.spontaneous	TRUE	14.4708	7.50474	560	2660	3220
DB05943	Resatorvid	glomerulonephritis	TRUE	13.7502	7.67083	764	2457	3221
DB00412	Rosiglitazone	prostatic.neoplasms	TRUE	12.9241	7.86808	1032	2194	3226
DB00143	Glutathione	liver.neoplasms.experimental	TRUE	11.8712	8.30985	1539	1694	3233
DB06774	Capsaicin	calcinosis	TRUE	11.0303	9.01333	2167	1068	3235
DB06448	Lonafarnib	leukemia	TRUE	14.3065	7.5274	604	2632	3236
DB09321	Zinc oxide	reperfusion.injury	TRUE	10.7048	9.4627	2448	790	3238
DB14177	Propylparaben	colonic.neoplasms	TRUE	15.5555	7.38369	396	2842	3238
DB01076	Atorvastatin	liver.neoplasms.experimental	TRUE	13.9903	7.59494	685	2554	3239
DB01593	Zinc	liver.cirrhosis	TRUE	10.7961	9.32983	2364	877	3241
DB01698	Rutin	brain.injuries	TRUE	11.4621	8.55632	1798	1446	3244
DB01259	Lapatinib	liver.neoplasms.experimental	TRUE	10.4451	9.94339	2720	530	3250
DB14206	Cobalt chloride	carcinoma.hepatocellular	TRUE	10.7709	9.35268	2392	858	3250
DB00331	Metformin	breast.neoplasms	TRUE	10.2663	10.4607	2908	344	3252
DB00640	Adenosine	brain.injuries	TRUE	16.2088	7.32791	315	2939	3254
DB09153	Sodium chloride	calcinosis	TRUE	13.9261	7.60112	707	2548	3255
DB01954	Rolipram	asthma	TRUE	12.3007	8.05565	1296	1970	3266
DB00627	Niacin	heart.failure	TRUE	10.379	10.0268	2777	492	3269
DB00640	Adenosine	cerebral.hemorrhage	TRUE	15.2431	7.3873	436	2833	3269
DB08399	PICEATANNOL	pulmonary.disease.chronic.obstructive	TRUE	11.9305	8.25404	1508	1763	3271
DB09073	Palbociclib	ovarian.neoplasms	TRUE	17.2344	7.26875	230	3044	3274
DB01593	Zinc	lung.neoplasms	TRUE	10.5845	9.61711	2579	701	3280
DB00877	Sirolimus	ovarian.neoplasms	TRUE	12.9761	7.80444	1009	2272	3281
DB13063	Parthenolide	diabetes.mellitus.experimental	TRUE	16.7214	7.28034	267	3015	3282
DB00675	Tamoxifen	arthritis.juvenile	TRUE	12.9198	7.82146	1033	2250	3283
DB01076	Atorvastatin	kidney.failure.chronic	TRUE	12.045	8.1859	1448	1836	3284
DB00641	Simvastatin	adenocarcinoma	TRUE	10.6739	9.46606	2498	788	3286
DB00947	Fulvestrant	medulloblastoma	TRUE	11.3788	8.58056	1862	1425	3287
DB14177	Propylparaben	carcinoma.transitional.cell	TRUE	11.3557	8.61623	1891	1400	3291
DB09073	Palbociclib	osteosarcoma	TRUE	11.3895	8.5597	1854	1442	3296
DB00412	Rosiglitazone	squamous.cell.carcinoma.of.head.and.neck	TRUE	13.066	7.76946	980	2316	3296
DB00982	Isotretinoin	fatty.liver	TRUE	14.6459	7.4377	536	2761	3297
DB00158	Folic acid	salivary.gland.neoplasms	TRUE	19.7636	7.18688	127	3173	3300
DB11831	Dinitrochlorobenzene	diabetes.mellitus.experimental	TRUE	10.2828	10.2027	2876	426	3302
DB02656	LY-294002	atherosclerosis	TRUE	10.3455	10.0353	2815	487	3302
DB01364	Ephedrine	cardiovascular.diseases	TRUE	15.4336	7.35741	412	2892	3304
DB13182	Daidzein	breast.neoplasms	TRUE	10.3039	10.1195	2857	448	3305
DB08995	Diosmin	growth.disorders	TRUE	33.2543	7.11607	16	3293	3309
DB00266	Dicoumarol	cholestasis.extrahepatic	TRUE	10.4354	9.81902	2729	581	3310
DB00917	Dinoprostone	asthma	TRUE	11.0778	8.85214	2123	1187	3310
DB01296	Glucosamine	hyperalgesia	TRUE	11.7756	8.29319	1594	1718	3312
DB01645	Genistein	brain.ischemia	TRUE	11.2973	8.63893	1936	1377	3313
DB01248	Docetaxel	liver.neoplasms.experimental	TRUE	10.1131	10.9162	3064	252	3316
DB00244	Mesalazine	glomerulonephritis	TRUE	14.9399	7.38715	482	2834	3316
DB00728	Rocuronium	seizures	TRUE	16.7464	7.26548	265	3051	3316
DB00235	Milrinone	hepatolenticular.degeneration	TRUE	16.9967	7.25941	252	3064	3316
DB00526	Oxaliplatin	lung.neoplasms	TRUE	11.4056	8.52522	1840	1478	3318
DB06249	Arzoxifene	endometrial.neoplasms	TRUE	13.7578	7.59137	759	2559	3318
DB00179	Masoprocol	lymphoma.t.cell.cutaneous	TRUE	12.9609	7.77676	1018	2302	3320
DB12491	Fasiglifam	cholestasis	TRUE	14.0549	7.50661	664	2657	3321
DB11175	Zinc picolinate	multiple.myeloma	TRUE	14.4258	7.44369	568	2754	3322
DB01406	Danazol	glomerulonephritis	TRUE	15.8217	7.31266	367	2957	3324
DB12138	PF-03715455	glomerulonephritis	TRUE	33.2775	7.10378	13	3312	3325
DB00877	Sirolimus	squamous.cell.carcinoma.of.head.and.neck	TRUE	12.0449	8.15248	1449	1878	3327
DB07795	Fisetin	brain.ischemia	TRUE	10.2479	10.2846	2927	406	3333
DB00325	Nitroprusside	fibrosis	TRUE	10.6197	9.44922	2535	798	3333
DB12618	Apocynin	myocardial.reperfusion.injury	TRUE	11.5394	8.41503	1739	1594	3333
DB01254	Dasatinib	glioma	TRUE	12.1285	8.07338	1384	1950	3334
DB14479	Acetylcysteine zinc	non.alcoholic.fatty.liver.disease	TRUE	11.7839	8.27068	1588	1747	3335
DB06803	Niclosamide	pancreatic.neoplasms	TRUE	11.6809	8.3412	1667	1669	3336
DB14545	Hydrocortisone succinate	pneumonia	TRUE	16.532	7.2621	280	3057	3337
DB00435	Nitric Oxide	heart.valve.diseases	TRUE	13.2388	7.68897	909	2429	3338
DB00608	Chloroquine	squamous.cell.carcinoma.of.head.and.neck	TRUE	14.9318	7.37636	484	2855	3339
DB01645	Genistein	salivary.gland.neoplasms	TRUE	14.2773	7.45852	611	2732	3343
DB01169	Arsenic trioxide	brain.injuries	TRUE	10.402	9.80479	2753	592	3345
DB00481	Raloxifene	neoplasm.metastasis	TRUE	10.0948	10.8633	3083	263	3346
DB07795	Fisetin	pulmonary.disease.chronic.obstructive	TRUE	10.9345	8.98727	2257	1090	3347
DB12695	Phenethyl Isothiocyanate	breast.neoplasms	TRUE	11.5714	8.39101	1724	1623	3347
DB04104	3-Methyladenine	cerebral.hemorrhage	TRUE	11.3049	8.58699	1929	1420	3349
DB04703	Hesperidin	glomerulonephritis	TRUE	14.8285	7.38201	505	2845	3350
DB09298	Silibinin	colonic.neoplasms	TRUE	12.2059	8.01528	1338	2014	3352
DB14060	NS-398	breast.neoplasms	TRUE	10.0561	11.0921	3136	220	3356
DB00399	Zoledronic acid	arthritis.rheumatoid	TRUE	11.1073	8.77887	2107	1249	3356
DB01645	Genistein	squamous.cell.carcinoma.of.head.and.neck	TRUE	11.4093	8.48754	1839	1518	3357
DB01254	Dasatinib	lung.neoplasms	TRUE	12.053	8.11149	1442	1918	3360
DB09526	Hydroquinone	prostatic.neoplasms	TRUE	10.2695	10.0932	2899	464	3363
DB01169	Arsenic trioxide	carcinoma.renal.cell	TRUE	10.8759	9.01511	2300	1067	3367
DB00184	Nicotine	colonic.neoplasms	TRUE	11.9739	8.14736	1488	1882	3370
DB09201	Ciglitazone	kidney.failure.chronic	TRUE	10.7761	9.14442	2386	986	3372
DB01262	Decitabine	neoplasm.invasiveness	TRUE	11.3682	8.50796	1875	1498	3373
DB00641	Simvastatin	colonic.neoplasms	TRUE	12.4868	7.88899	1211	2163	3374
DB04743	Nimesulide	brain.injuries	TRUE	10.6565	9.34479	2515	862	3377
DB03496	Alvocidib	lymphoma.t.cell.cutaneous	TRUE	12.0595	8.08352	1435	1944	3379
DB14574	Cobalt	adenocarcinoma	TRUE	11.2291	8.636	2001	1379	3380
DB00166	Lipoic Acid	cerebral.hemorrhage	TRUE	16.645	7.22611	270	3114	3384
DB12881	Indole-3-carbinol	leukemia	TRUE	12.9726	7.72906	1012	2373	3385
DB00394	Beclomethasone dipropionate	brain.ischemia	TRUE	10.3829	9.76831	2773	613	3386
DB00179	Masoprocol	reperfusion.injury	TRUE	10.6716	9.31542	2500	886	3386
DB00544	Fluorouracil	cell.transformation.neoplastic	TRUE	10.0709	10.8262	3117	270	3387
DB14476	DL-alpha-Tocopherol	inflammation	TRUE	10.3256	9.88733	2834	554	3388
DB00763	Methimazole	kidney.failure.chronic	TRUE	10.4187	9.71029	2743	648	3391
DB01229	Paclitaxel	liver.cirrhosis	TRUE	10.5067	9.56286	2660	731	3391
DB00773	Etoposide	lung.neoplasms	TRUE	12.3411	7.92728	1281	2112	3393
DB00412	Rosiglitazone	carcinoma.non.small.cell.lung	TRUE	15.2035	7.31696	441	2952	3393
DB09321	Zinc oxide	brain.injuries	TRUE	12.0926	8.04068	1407	1987	3394
DB01914	D-glucose	cerebral.hemorrhage	TRUE	13.1884	7.66902	935	2460	3395
DB07795	Fisetin	liver.neoplasms.experimental	TRUE	10.8717	8.98555	2305	1091	3396
DB01914	D-glucose	cardiovascular.diseases	TRUE	10.9954	8.85063	2208	1189	3397
DB03419	Uracil	glomerulonephritis	FALSE	9.8467	16.0241	3393	9	3402
DB00560	Tigecycline	atherosclerosis	TRUE	15.6232	7.28156	389	3013	3402
DB01914	D-glucose	arthritis.rheumatoid	TRUE	11.8777	8.16577	1536	1867	3403
DB00982	Isotretinoin	diabetes.mellitus.experimental	TRUE	11.7245	8.24662	1632	1772	3404
DB04942	Tamibarotene	multiple.sclerosis	TRUE	12.387	7.89644	1258	2150	3408
DB00197	Troglitazone	liver.cirrhosis	TRUE	10.4396	9.64108	2724	685	3409
DB00398	Sorafenib	astrocytoma	TRUE	12.1544	7.98933	1368	2041	3409
DB04690	Camptothecin	brain.ischemia	TRUE	10.6348	9.30766	2529	890	3419
DB00641	Simvastatin	multiple.myeloma	TRUE	11.1708	8.64513	2051	1368	3419
DB14206	Cobalt chloride	lung.neoplasms	TRUE	10.4693	9.57324	2696	724	3420
DB08826	Deferiprone	hepatolenticular.degeneration	TRUE	23.0678	7.08582	77	3343	3420
DB00197	Troglitazone	urinary.bladder.neoplasms	TRUE	11.4751	8.37636	1786	1636	3422
DB04854	Febuxostat	crohn.disease	TRUE	15.1203	7.30231	453	2971	3424
DB00641	Simvastatin	pneumonia	TRUE	11.0908	8.71046	2116	1309	3425
DB00877	Sirolimus	diabetes.mellitus.experimental	TRUE	10.035	10.8905	3171	257	3428
DB00474	Methohexital	infertility.female	TRUE	11.9083	8.12144	1520	1908	3428
DB00501	Cimetidine	myocardial.reperfusion.injury	TRUE	13.1903	7.63228	932	2501	3433
DB01593	Zinc	reperfusion.injury	TRUE	10.827	8.97393	2338	1099	3437
DB00675	Tamoxifen	abortion.spontaneous	TRUE	13.068	7.6682	977	2462	3439
DB00790	Perindopril	inflammation	TRUE	13.1371	7.64384	952	2487	3439
DB00917	Dinoprostone	breast.neoplasms	TRUE	10.9238	8.86072	2263	1177	3440
DB00945	Acetylsalicylic acid	heart.valve.diseases	TRUE	10.0472	10.7583	3158	285	3443
DB01226	Mivacurium	seizures	TRUE	17.3702	7.16404	222	3221	3443
DB00459	Acitretin	liver.neoplasms.experimental	TRUE	10.6074	9.29457	2546	898	3444
DB01076	Atorvastatin	colitis.ulcerative	TRUE	11.2648	8.53467	1977	1467	3444
DB03496	Alvocidib	carcinoma.hepatocellular	TRUE	11.3696	8.43396	1872	1572	3444
DB04815	Clioquinol	cell.transformation.neoplastic	TRUE	11.1286	8.6526	2084	1362	3446
DB00394	Beclomethasone dipropionate	brain.injuries	TRUE	11.2758	8.51638	1961	1485	3446
DB01082	Streptomycin	nervous.system.diseases	TRUE	33.2112	7.03543	21	3425	3446
DB00158	Folic acid	lung.neoplasms	TRUE	11.8075	8.15643	1572	1876	3448
DB14476	DL-alpha-Tocopherol	hyperalgesia	TRUE	12.2795	7.8976	1302	2148	3450
DB00515	Cisplatin	cell.transformation.neoplastic	TRUE	11.0486	8.72711	2152	1299	3451
DB00331	Metformin	glomerulonephritis	TRUE	11.9487	8.07253	1500	1953	3453
DB01645	Genistein	cholestasis.extrahepatic	TRUE	10.4655	9.52069	2702	752	3454
DB00523	Alitretinoin	reperfusion.injury	TRUE	11.4616	8.35577	1799	1655	3454
DB05073	SRT501	esophageal.squamous.cell.carcinoma	TRUE	10.0083	10.871	3194	261	3455
DB00560	Tigecycline	pulmonary.fibrosis	TRUE	12.2193	7.91985	1331	2124	3455
DB00435	Nitric Oxide	brain.ischemia	TRUE	10.7557	9.02689	2402	1054	3456
DB00947	Fulvestrant	carcinoma.transitional.cell	TRUE	13.0484	7.65509	986	2471	3457
DB02656	LY-294002	asthma	TRUE	10.2674	9.86829	2902	559	3461
DB00393	Nimodipine	leukemia	TRUE	12.1808	7.93701	1358	2104	3462
DB10345	House dust	brain.injuries	TRUE	10.3417	9.71172	2818	647	3465
DB05434	ABT-510	cardiomyopathy.dilated	TRUE	14.1351	7.38909	638	2829	3467
DB00790	Perindopril	heart.failure	TRUE	13.7284	7.4805	776	2693	3469
DB01427	Amrinone	glomerulonephritis	TRUE	13.8476	7.45556	732	2737	3469
DB00515	Cisplatin	lung.neoplasms	TRUE	11.0922	8.65968	2114	1357	3471
DB14479	Acetylcysteine zinc	carcinoma.non.small.cell.lung	TRUE	12.7204	7.7393	1110	2362	3472
DB02656	LY-294002	heart.valve.diseases	TRUE	10.7395	9.01689	2415	1064	3479
DB00197	Troglitazone	brain.injuries	TRUE	10.7695	8.99616	2395	1084	3479
DB10345	House dust	dermatitis.allergic.contact	TRUE	11.2226	8.52596	2007	1475	3482
DB06774	Capsaicin	squamous.cell.carcinoma.of.head.and.neck	TRUE	11.3272	8.43475	1912	1570	3482
DB01283	Lumiracoxib	drug.hypersensitivity	TRUE	12.6998	7.7328	1115	2367	3482
DB06774	Capsaicin	pulmonary.fibrosis	TRUE	10.6427	9.20994	2525	958	3483
DB00947	Fulvestrant	salivary.gland.neoplasms	TRUE	11.9571	8.03963	1495	1989	3484
DB12972	Sepranolone	alcoholism	TRUE	15.2888	7.2639	430	3054	3484
DB00675	Tamoxifen	ovarian.neoplasms	TRUE	13.2847	7.55319	893	2593	3486
DB01169	Arsenic trioxide	colitis.ulcerative	TRUE	10.3735	9.60713	2781	707	3488
DB14490	Ferrous ascorbate	colonic.neoplasms	TRUE	11.523	8.28026	1748	1740	3488
DB06803	Niclosamide	lung.neoplasms	TRUE	11.7006	8.18558	1651	1837	3488
DB00834	Mifepristone	cerebral.hemorrhage	TRUE	12.4615	7.80734	1222	2266	3488
DB00143	Glutathione	atherosclerosis	TRUE	9.81643	13.0704	3431	59	3490
DB01656	Roflumilast	glomerulonephritis	TRUE	19.1889	7.08528	147	3344	3491
DB04557	Arachidonic Acid	hypertension	TRUE	9.8965	11.5927	3328	164	3492
DB00530	Erlotinib	reperfusion.injury	TRUE	10.2984	9.73894	2862	632	3494
DB00184	Nicotine	brain.ischemia	TRUE	10.498	9.41071	2670	827	3497
DB00586	Diclofenac	skin.neoplasms	TRUE	11.0286	8.69049	2172	1327	3499
DB14184	Cinnamaldehyde	dermatitis.contact	TRUE	10.2238	9.92079	2962	542	3504
DB00945	Acetylsalicylic acid	diabetes.mellitus.experimental	TRUE	10.7032	9.03142	2453	1051	3504
DB08059	Wortmannin	urinary.bladder.neoplasms	TRUE	12.6144	7.74626	1153	2352	3505
DB00917	Dinoprostone	neoplasm.invasiveness	TRUE	10.8605	8.84211	2310	1196	3506
DB00993	Azathioprine	glioma	TRUE	11.3512	8.40213	1894	1613	3507
DB14206	Cobalt chloride	colorectal.neoplasms	TRUE	10.0555	10.3839	3138	371	3509
DB00399	Zoledronic acid	hypertension	TRUE	11.1689	8.54997	2053	1456	3509
DB14479	Acetylcysteine zinc	hyperalgesia	TRUE	12.3744	7.82214	1263	2246	3509
DB00707	Porfimer sodium	thrombosis	TRUE	14.0322	7.38832	677	2832	3509
DB07352	Apigenin	atherosclerosis	TRUE	10.1889	9.96528	2995	519	3514
DB00586	Diclofenac	squamous.cell.carcinoma.of.head.and.neck	TRUE	10.3895	9.52162	2766	750	3516
DB01914	D-glucose	cholestasis	TRUE	11.5547	8.23733	1733	1784	3517
DB01592	Iron	crohn.disease	TRUE	11.2046	8.50731	2019	1500	3519
DB00917	Dinoprostone	cholestasis.extrahepatic	TRUE	11.8929	8.03628	1529	1992	3521
DB00608	Chloroquine	cerebral.hemorrhage	TRUE	16.1753	7.17236	318	3204	3522
DB09130	Copper	cell.transformation.neoplastic	TRUE	10.7422	8.95698	2412	1111	3523
DB14104	Linoleic acid	cholestasis	TRUE	11.4358	8.2975	1816	1708	3524
DB09153	Sodium chloride	liver.cirrhosis	TRUE	13.0086	7.60944	994	2531	3525
DB00755	Tretinoin	lung.neoplasms	TRUE	10.2516	9.78341	2922	604	3526
DB00945	Acetylsalicylic acid	brain.injuries	TRUE	10.471	9.40287	2693	833	3526
DB00290	Bleomycin	heart.valve.diseases	TRUE	11.3642	8.3633	1881	1647	3528
DB00177	Valsartan	atherosclerosis	TRUE	11.4357	8.29576	1817	1711	3528
DB03467	Naringenin	cerebral.hemorrhage	TRUE	16.8157	7.13005	261	3271	3532
DB00441	Gemcitabine	inflammation	TRUE	10.6462	9.10354	2523	1010	3533
DB00586	Diclofenac	liver.neoplasms	TRUE	10.0859	10.1666	3097	437	3534
DB09526	Hydroquinone	colorectal.neoplasms	TRUE	11.8597	8.04027	1547	1988	3535
DB12622	Lupeol	pancreatic.neoplasms	TRUE	16.2329	7.16387	313	3222	3535
DB01852	Kaempherol	infertility.female	TRUE	12.223	7.85703	1330	2207	3537
DB00982	Isotretinoin	arthritis.rheumatoid	TRUE	11.2376	8.46191	1995	1545	3540
DB04743	Nimesulide	liver.neoplasms.experimental	TRUE	12.0977	7.91398	1404	2137	3541
DB05073	SRT501	brain.neoplasms	TRUE	10.217	9.84644	2970	572	3542
DB12618	Apocynin	kidney.failure.chronic	TRUE	10.7384	8.93163	2416	1127	3543
DB09073	Palbociclib	neuroblastoma	TRUE	11.5989	8.18764	1711	1834	3545
DB14184	Cinnamaldehyde	lung.neoplasms	TRUE	14.5455	7.29161	553	2992	3545
DB01914	D-glucose	carcinoma	TRUE	11.1177	8.55054	2095	1454	3549
DB00970	Dactinomycin	diabetes.mellitus.type.2	TRUE	11.6022	8.18257	1708	1841	3549
DB09232	Cilnidipine	glomerulonephritis	TRUE	15.6386	7.19128	387	3164	3551
DB01082	Streptomycin	glomerulonephritis	TRUE	33.2775	6.9718	14	3537	3551
DB00641	Simvastatin	diabetes.mellitus.type.2	TRUE	10.4607	9.38893	2709	843	3552
DB02169	9,10-Deepithio-9,10-Didehydroacanthifolicin	brain.ischemia	TRUE	10.686	9.00624	2477	1076	3553
DB00325	Nitroprusside	cerebral.hemorrhage	TRUE	16.6316	7.12704	275	3279	3554
DB06712	Nilvadipine	nervous.system.diseases	TRUE	13.0929	7.55807	965	2591	3556
DB00834	Mifepristone	breast.neoplasms	TRUE	10.4053	9.43717	2751	806	3557
DB00641	Simvastatin	arthritis.juvenile	TRUE	12.1831	7.85844	1353	2206	3559
DB08399	PICEATANNOL	pancreatic.neoplasms	TRUE	13.9592	7.37322	696	2863	3559
DB06641	Perifosine	cerebral.hemorrhage	TRUE	18.2684	7.06636	182	3377	3559
DB07352	Apigenin	myocardial.reperfusion.injury	TRUE	12.1446	7.87344	1372	2190	3562
DB12870	Buthionine Sulfoximine	reperfusion.injury	TRUE	10.3138	9.57797	2841	723	3564
DB07352	Apigenin	carcinoma.transitional.cell	TRUE	11.4856	8.22895	1777	1790	3567
DB00627	Niacin	diabetes.mellitus.experimental	TRUE	10.805	8.82594	2358	1210	3568
DB00403	Ceruletide	abortion.spontaneous	TRUE	25.7406	6.98115	57	3524	3581
DB00806	Pentoxifylline	myocardial.reperfusion.injury	TRUE	11.855	7.99572	1550	2033	3583
DB00396	Progesterone	lung.neoplasms	TRUE	11.5063	8.19909	1757	1827	3584
DB14155	Chitosan low molecular weight (20-200 mpa,s)	brain.injuries	TRUE	12.4049	7.75636	1250	2334	3584
DB01592	Iron	dermatitis.allergic.contact	TRUE	10.8551	8.75596	2319	1267	3586
DB02546	Vorinostat	leukemia.myeloid.acute	TRUE	11.9671	7.93904	1490	2101	3591
DB08059	Wortmannin	glioblastoma	TRUE	11.7895	8.01683	1582	2011	3593
DB00503	Ritonavir	liver.neoplasms.experimental	TRUE	12.12	7.85886	1391	2205	3596
DB00001	Lepirudin	stroke	TRUE	9.72138	13.3198	3552	46	3598
DB02169	9,10-Deepithio-9,10-Didehydroacanthifolicin	cell.transformation.neoplastic	TRUE	11.557	8.16641	1732	1866	3598
DB14490	Ferrous ascorbate	reperfusion.injury	TRUE	10.0842	10.0082	3103	500	3603
DB00437	Allopurinol	brain.ischemia	TRUE	10.6753	8.95699	2494	1110	3604
DB01262	Decitabine	cholestasis.extrahepatic	TRUE	11.0726	8.52538	2129	1477	3606
DB01248	Docetaxel	cerebral.hemorrhage	TRUE	14.9541	7.21834	479	3131	3610
DB00439	Cerivastatin	atherosclerosis	TRUE	10.6876	8.91652	2475	1137	3612
DB04224	Oleic Acid	myocardial.ischemia	TRUE	10.694	8.90848	2469	1144	3613
DB00412	Rosiglitazone	abortion.spontaneous	TRUE	12.0696	7.87622	1427	2186	3613
DB07795	Fisetin	carcinoma.hepatocellular	TRUE	10.6492	8.98166	2520	1094	3614
DB01914	D-glucose	liver.diseases	TRUE	9.92543	10.5109	3286	332	3618
DB14479	Acetylcysteine zinc	uterine.cervical.neoplasms	TRUE	11.9342	7.92432	1504	2116	3620
DB01050	Ibuprofen	reperfusion.injury	TRUE	10.3479	9.43667	2812	809	3621
DB00740	Riluzole	cerebral.hemorrhage	TRUE	12.9327	7.55313	1027	2594	3621
DB00530	Erlotinib	colonic.neoplasms	TRUE	11.79	7.98783	1581	2045	3626
DB00399	Zoledronic acid	cell.transformation.neoplastic	TRUE	10.7961	8.76041	2365	1263	3628
DB00441	Gemcitabine	status.epilepticus	TRUE	11.3209	8.29558	1917	1712	3629
DB00977	Ethinylestradiol	liver.cirrhosis	TRUE	10.9261	8.64352	2262	1369	3631
DB09321	Zinc oxide	glomerulonephritis	TRUE	13.8055	7.35675	743	2894	3637
DB11672	Curcumin	myocardial.reperfusion.injury	TRUE	11.8511	7.94934	1553	2089	3642
DB11672	Curcumin	sezary.syndrome	TRUE	13.7903	7.35429	748	2896	3644
DB05295	Eldecalcitol	hepatomegaly	FALSE	21.2943	6.96606	94	3550	3644
DB07352	Apigenin	glomerulonephritis	TRUE	10.2368	9.61128	2942	704	3646
DB00530	Erlotinib	ovarian.neoplasms	TRUE	13.8916	7.33423	716	2933	3649
DB05073	SRT501	astrocytoma	TRUE	10.4503	9.24059	2714	936	3650
DB00325	Nitroprusside	cardiomegaly	TRUE	10.1085	9.81809	3069	582	3651
DB12965	Silver	cholestasis.extrahepatic	TRUE	11.0291	8.52391	2171	1481	3652
DB00331	Metformin	crohn.disease	TRUE	10.6328	8.93946	2530	1124	3654
DB00605	Sulindac	thyroid.neoplasms	TRUE	10.2655	9.52413	2910	748	3658
DB00188	Bortezomib	cerebral.hemorrhage	TRUE	11.7693	7.97172	1597	2061	3658
DB12582	Piperine	diabetes.mellitus.experimental	TRUE	10.0777	9.90506	3112	550	3662
DB04224	Oleic Acid	muscular.diseases	TRUE	11.0638	8.48434	2139	1523	3662
DB00982	Isotretinoin	hypertension	TRUE	10.7769	8.73938	2385	1285	3670
DB00398	Sorafenib	reperfusion.injury	TRUE	9.91605	10.3823	3299	373	3672
DB01914	D-glucose	hernia.diaphragmatic	TRUE	12.2833	7.72862	1300	2374	3674
DB13295	Atracurium	substance.withdrawal.syndrome	TRUE	13.6605	7.36265	791	2884	3675
DB01041	Thalidomide	adenocarcinoma	TRUE	10.4453	9.20883	2719	959	3678
DB00581	Lactulose	hepatolenticular.degeneration	TRUE	33.2841	6.90205	10	3669	3679
DB01645	Genistein	glomerulonephritis.iga	TRUE	12.5218	7.64507	1194	2486	3680
DB12870	Buthionine Sulfoximine	brain.ischemia	TRUE	12.0877	7.80586	1412	2269	3681
DB00977	Ethinylestradiol	myocardial.infarction	TRUE	10.2145	9.60208	2973	710	3683
DB00917	Dinoprostone	pancreatic.neoplasms	TRUE	11.0536	8.46438	2149	1541	3690
DB00945	Acetylsalicylic acid	neoplasm.metastasis	TRUE	11.9969	7.84943	1474	2218	3692
DB12665	Isoquercetin	calcinosis	TRUE	12.3717	7.69185	1268	2426	3694
DB01169	Arsenic trioxide	leukemia	TRUE	10.007	9.99757	3195	504	3699
DB01169	Arsenic trioxide	cerebral.hemorrhage	TRUE	10.2038	9.58562	2982	717	3699
DB02701	Nicotinamide	multiple.myeloma	TRUE	13.301	7.40357	890	2811	3701
DB14083	Bisphenol A diglycidyl ether	adenocarcinoma	TRUE	10.9379	8.55249	2251	1452	3703
DB00945	Acetylsalicylic acid	dermatitis.allergic.contact	TRUE	9.89358	10.3828	3333	372	3705
DB00608	Chloroquine	pancreatic.neoplasms	TRUE	14.4146	7.21587	570	3135	3705
DB01039	Fenofibrate	brain.ischemia	TRUE	9.98084	10.0334	3223	488	3711
DB09129	Chromic chloride	glomerulonephritis	TRUE	15.53	7.10369	399	3313	3712
DB00184	Nicotine	pulmonary.disease.chronic.obstructive	TRUE	10.6705	8.82532	2502	1211	3713
DB01169	Arsenic trioxide	abortion.spontaneous	TRUE	10.2911	9.37323	2868	847	3715
DB01072	Atazanavir	glomerulonephritis	TRUE	12.5546	7.60934	1183	2532	3715
DB01283	Lumiracoxib	proteinuria	TRUE	13.9262	7.28279	706	3011	3717
DB00966	Telmisartan	brain.injuries	TRUE	14.8115	7.17234	512	3205	3717
DB00421	Spironolactone	liver.diseases	TRUE	11.4296	8.13086	1821	1899	3720
DB01229	Paclitaxel	colonic.neoplasms	TRUE	11.2336	8.28936	1999	1723	3722
DB13956	Estradiol valerate	colonic.neoplasms	TRUE	12.4546	7.63409	1227	2497	3724
DB00999	Hydrochlorothiazide	drug.related.side.effects.and.adverse.reactions	TRUE	13.981	7.2723	690	3036	3726
DB05073	SRT501	micronuclei.chromosome.defective	TRUE	11.077	8.40761	2125	1603	3728
DB00581	Lactulose	nervous.system.diseases	TRUE	33.2112	6.88294	19	3709	3728
DB00970	Dactinomycin	dermatitis.allergic.contact	TRUE	10.5837	8.90071	2580	1150	3730
DB01169	Arsenic trioxide	myocardial.ischemia	TRUE	9.80415	10.7703	3448	283	3731
DB00530	Erlotinib	head.and.neck.neoplasms	TRUE	11.6675	7.97693	1674	2058	3732
DB05076	Fenretinide	reperfusion.injury	TRUE	10.208	9.51668	2979	755	3734
DB00439	Cerivastatin	reperfusion.injury	TRUE	10.7736	8.67603	2389	1346	3735
DB01262	Decitabine	carcinoma.hepatocellular	TRUE	10.9225	8.52918	2264	1472	3736
DB00898	Ethanol	diabetes.mellitus.experimental	TRUE	10.5191	8.98252	2645	1093	3738
DB09232	Cilnidipine	obesity	TRUE	12.688	7.53674	1124	2617	3741
DB07232	Veliparib	micronuclei.chromosome.defective	TRUE	11.3226	8.1949	1914	1829	3743
DB09130	Copper	colonic.neoplasms	TRUE	11.1434	8.3391	2071	1673	3744
DB12618	Apocynin	thyroid.neoplasms	TRUE	11.9861	7.8056	1480	2270	3750
DB01082	Streptomycin	arthritis.experimental	TRUE	19.7832	6.9284	124	3630	3754
DB00624	Testosterone	kidney.neoplasms	TRUE	12.2582	7.68157	1309	2446	3755
DB10345	House dust	abortion.spontaneous	TRUE	10.1446	9.56791	3029	729	3758
DB14060	NS-398	brain.injuries	TRUE	9.91138	10.109	3308	451	3759
DB02656	LY-294002	glioblastoma	TRUE	10.2886	9.30813	2870	889	3759
DB00675	Tamoxifen	colonic.neoplasms	TRUE	12.1047	7.73998	1398	2361	3759
DB03496	Alvocidib	brain.ischemia	TRUE	10.3215	9.25336	2836	924	3760
DB00179	Masoprocol	hypertension	TRUE	10.677	8.74578	2488	1280	3768
DB01914	D-glucose	heart.valve.diseases	TRUE	11.3187	8.17716	1919	1851	3770
DB02375	Myricetin	pancreatic.neoplasms	TRUE	13.1003	7.40367	963	2810	3773
DB08901	Ponatinib	hyperalgesia	TRUE	13.2274	7.37449	914	2861	3775
DB00179	Masoprocol	status.epilepticus	TRUE	11.7891	7.86661	1583	2195	3778
DB01076	Atorvastatin	asthma	TRUE	12.087	7.73778	1414	2364	3778
DB01166	Cilostazol	pancreatic.neoplasms	TRUE	13.3841	7.34473	864	2914	3778
DB01262	Decitabine	liver.cirrhosis	TRUE	10.7809	8.61594	2379	1401	3780
DB00482	Celecoxib	leukemia	TRUE	12.8228	7.46993	1068	2712	3780
DB01064	Isoprenaline	diabetes.mellitus.experimental	TRUE	10.5807	8.84059	2586	1197	3783
DB00945	Acetylsalicylic acid	mesothelioma.malignant	TRUE	11.2617	8.21657	1979	1804	3783
DB00619	Imatinib	diabetes.mellitus.type.2	TRUE	12.9917	7.42278	1002	2783	3785
DB01366	Procaterol	hepatolenticular.degeneration	TRUE	16.0245	7.02602	341	3444	3785
DB00428	Streptozocin	cholestasis.extrahepatic	TRUE	9.97003	9.87576	3232	555	3787
DB01073	Fludarabine	lung.neoplasms	TRUE	10.4624	8.99718	2707	1082	3789
DB06005	Adomiparin	liver.cirrhosis	TRUE	9.6721	11.511	3620	170	3790
DB06246	Exisulind	skin.neoplasms	TRUE	10.7634	8.62233	2398	1393	3791
DB00197	Troglitazone	carcinoma.transitional.cell	TRUE	11.1076	8.31087	2106	1693	3799
DB02701	Nicotinamide	glomerulonephritis	TRUE	12.4383	7.58537	1234	2565	3799
DB01933	7-Hydroxystaurosporine	leukemia	TRUE	14.7158	7.12813	526	3276	3802
DB01229	Paclitaxel	cholestasis.extrahepatic	TRUE	10.6592	8.73645	2511	1292	3803
DB00482	Celecoxib	nerve.degeneration	TRUE	12.4675	7.56539	1216	2587	3803
DB06769	Bendamustine	cerebral.hemorrhage	TRUE	17.0136	6.9638	248	3555	3803
DB00746	Deferoxamine	hypertension	TRUE	9.77585	10.5748	3486	320	3806
DB01169	Arsenic trioxide	cholestasis.extrahepatic	TRUE	10.0862	9.59701	3095	711	3806
DB04743	Nimesulide	glomerulonephritis	TRUE	12.9759	7.41072	1010	2801	3811
DB11638	Artenimol	cell.transformation.neoplastic	TRUE	10.6931	8.68202	2472	1340	3812
DB00695	Furosemide	cholestasis	TRUE	12.9139	7.42597	1034	2778	3812
DB01592	Iron	brain.ischemia	TRUE	11.1029	8.29867	2108	1705	3813
DB00618	Demeclocycline	inflammatory.bowel.diseases	TRUE	28.2119	6.84738	42	3771	3813
DB00619	Imatinib	squamous.cell.carcinoma.of.head.and.neck	TRUE	12.0142	7.75163	1468	2346	3814
DB13023	IPI-493	astrocytoma	TRUE	12.9974	7.40134	1000	2814	3814
DB00877	Sirolimus	brain.ischemia	TRUE	9.79775	10.4274	3459	358	3817
DB12618	Apocynin	hypersensitivity	TRUE	12.2241	7.64016	1329	2490	3819
DB01041	Thalidomide	cerebral.hemorrhage	TRUE	15.3855	7.04723	418	3403	3821
DB04216	Quercetin	carcinoma.non.small.cell.lung	TRUE	11.6906	7.88869	1660	2164	3824
DB14177	Propylparaben	carcinoma.hepatocellular	TRUE	11.6923	7.88618	1658	2170	3828
DB14104	Linoleic acid	pulmonary.disease.chronic.obstructive	TRUE	11.1738	8.23639	2049	1786	3835
DB12695	Phenethyl Isothiocyanate	lung.neoplasms	TRUE	10.2206	9.33716	2966	870	3836
DB12771	Hydroxytyrosol	hyperalgesia	TRUE	11.1099	8.28141	2103	1736	3839
DB01254	Dasatinib	neuroblastoma	TRUE	12.2781	7.60755	1303	2537	3840
DB00471	Montelukast	glomerulonephritis	TRUE	14.1784	7.16861	628	3212	3840
DB09142	Sincalide	arthritis.rheumatoid	TRUE	13.8529	7.22685	729	3112	3841
DB00252	Phenytoin	hypertension	TRUE	11.0193	8.34349	2181	1662	3843
DB12944	Phloroglucinol	cerebral.hemorrhage	TRUE	15.685	7.01774	379	3465	3844
DB00982	Isotretinoin	myocardial.infarction	TRUE	13.7209	7.25844	780	3065	3845
DB04224	Oleic Acid	liver.diseases	TRUE	9.89241	9.97552	3334	516	3850
DB00544	Fluorouracil	adenocarcinoma	TRUE	9.94901	9.79535	3253	599	3852
DB00275	Olmesartan	cholestasis	TRUE	19.0101	6.88712	152	3700	3852
DB01914	D-glucose	diabetes.mellitus.type.1	TRUE	10.915	8.42388	2269	1584	3853
DB11831	Dinitrochlorobenzene	lung.neoplasms	TRUE	12.0287	7.70877	1461	2393	3854
DB00581	Lactulose	glomerulonephritis	TRUE	33.2775	6.80973	12	3844	3856
DB14475	L-Lactic acid	dermatitis.contact	TRUE	11.0089	8.34162	2192	1666	3858
DB09129	Chromic chloride	multiple.myeloma	TRUE	16.4052	6.96041	295	3563	3858
DB00608	Chloroquine	colonic.neoplasms	TRUE	10.8584	8.45874	2312	1547	3859
DB04106	Fotemustine	glomerulonephritis	TRUE	18.6237	6.89214	168	3691	3859
DB12385	10-hydroxycamptothecin	multiple.myeloma	TRUE	14.9808	7.06038	476	3384	3860
DB08901	Ponatinib	developmental.disabilities	TRUE	11.9169	7.74872	1513	2348	3861
DB12582	Piperine	hyperalgesia	TRUE	11.5645	7.91627	1727	2135	3862
DB07795	Fisetin	pancreatic.neoplasms	TRUE	13.5867	7.26351	807	3056	3863
DB06240	Tariquidar	peripheral.nervous.system.diseases	TRUE	9.71775	10.6385	3561	306	3867
DB04942	Tamibarotene	heart.valve.diseases	TRUE	9.88094	9.98624	3358	509	3867
DB01592	Iron	glomerulonephritis	TRUE	12.7474	7.43565	1101	2766	3867
DB00143	Glutathione	colorectal.neoplasms	TRUE	10.0583	9.5557	3134	734	3868
DB05943	Resatorvid	hypertension	TRUE	10.783	8.50927	2375	1493	3868
DB05073	SRT501	arthritis.juvenile	TRUE	10.9564	8.38537	2241	1628	3869
DB09153	Sodium chloride	hypertension	TRUE	11.2919	8.09988	1941	1929	3870
DB00608	Chloroquine	glomerulonephritis	TRUE	16.3333	6.95795	303	3568	3871
DB00982	Isotretinoin	alzheimer.disease	TRUE	11.0362	8.29679	2162	1710	3872
DB00742	Mannitol	hernia.diaphragmatic	TRUE	12.2256	7.60169	1326	2547	3873
DB00600	Monobenzone	infertility.female	TRUE	22.952	6.83403	79	3798	3877
DB01254	Dasatinib	kidney.neoplasms	TRUE	11.006	8.32422	2197	1682	3879
DB00331	Metformin	pancreatic.neoplasms	TRUE	12.2561	7.58145	1311	2568	3879
DB00295	Morphine	amphetamine.related.disorders	TRUE	15.2943	7.02052	428	3455	3883
DB00641	Simvastatin	hypersensitivity	TRUE	12.0861	7.65516	1415	2470	3885
DB00523	Alitretinoin	neoplasm.metastasis	TRUE	11.9798	7.70179	1483	2404	3887
DB01914	D-glucose	carcinoma.non.small.cell.lung	TRUE	13.9207	7.18544	710	3177	3887
DB00993	Azathioprine	colonic.neoplasms	TRUE	14.5022	7.09214	557	3330	3887
DB01645	Genistein	urinary.bladder.neoplasms	TRUE	11.3136	8.05766	1922	1966	3888
DB00481	Raloxifene	lung.neoplasms	TRUE	10.6942	8.58644	2468	1421	3889
DB01039	Fenofibrate	glomerulonephritis	TRUE	12.6783	7.43626	1126	2763	3889
DB06774	Capsaicin	fibrosis	TRUE	10.6029	8.6861	2554	1337	3891
DB06730	Gestodene	hypertension	TRUE	15.7245	6.98348	376	3518	3894
DB00530	Erlotinib	breast.neoplasms	TRUE	9.69308	10.6246	3585	311	3896
DB00396	Progesterone	cell.transformation.neoplastic	TRUE	10.8753	8.41353	2301	1597	3898
DB07118	Hymecromone	amphetamine.related.disorders	FALSE	17.2294	6.90355	231	3667	3898
DB09526	Hydroquinone	leukemia	TRUE	12.5559	7.46677	1180	2720	3900
DB13514	Pranoprofen	atherosclerosis	TRUE	9.76787	10.2869	3498	405	3903
DB02375	Myricetin	diabetes.mellitus.experimental	TRUE	9.8093	10.103	3443	460	3903
DB08895	Tofacitinib	glomerulonephritis	TRUE	11.1868	8.15915	2037	1872	3909
DB00916	Metronidazole	multiple.sclerosis	TRUE	14.8361	7.04604	503	3406	3909
DB00500	Tolmetin	multiple.sclerosis	TRUE	21.4093	6.82407	91	3820	3911
DB00266	Dicoumarol	brain.injuries	TRUE	12.3642	7.52068	1272	2641	3913
DB14574	Cobalt	diabetes.mellitus.experimental	TRUE	10.9318	8.35575	2258	1656	3914
DB01914	D-glucose	urinary.bladder.neoplasms	TRUE	11.3755	7.97951	1865	2054	3919
DB08905	Formestane	infertility.female	TRUE	9.9148	9.7641	3304	618	3922
DB08059	Wortmannin	brain.injuries	TRUE	10.5349	8.72899	2624	1298	3922
DB00197	Troglitazone	osteosarcoma	TRUE	10.9385	8.33982	2250	1672	3922
DB06730	Gestodene	drug.related.side.effects.and.adverse.reactions	TRUE	20.7165	6.82538	105	3817	3922
DB12618	Apocynin	heart.valve.diseases	TRUE	10.1251	9.33526	3052	874	3926
DB04253	Tretazicar	dermatitis.contact	TRUE	12.0875	7.62244	1413	2517	3930
DB04216	Quercetin	brain.ischemia	TRUE	10.0695	9.42626	3119	816	3935
DB01296	Glucosamine	liver.cirrhosis	TRUE	11.7741	7.75232	1595	2342	3937
DB05073	SRT501	lymphoma.large.b.cell.diffuse	TRUE	10.5407	8.69855	2618	1321	3939
DB09140	Oxygen	leukemia	TRUE	12.8737	7.35422	1047	2897	3944
DB01169	Arsenic trioxide	nerve.degeneration	TRUE	10.5	8.74634	2667	1279	3946
DB14177	Propylparaben	squamous.cell.carcinoma.of.head.and.neck	TRUE	13.0789	7.30202	974	2972	3946
DB01143	Amifostine	cerebral.hemorrhage	TRUE	16.1198	6.93351	328	3620	3948
DB01154	Thiamylal	substance.withdrawal.syndrome	TRUE	11.9055	7.68958	1522	2428	3950
DB00412	Rosiglitazone	cerebral.hemorrhage	TRUE	12.6776	7.39249	1128	2825	3953
DB12695	Phenethyl Isothiocyanate	glomerulonephritis.iga	TRUE	12.8653	7.35237	1052	2901	3953
DB00605	Sulindac	cerebral.hemorrhage	TRUE	12.0358	7.63168	1452	2502	3954
DB02656	LY-294002	cardiomegaly	TRUE	11.1217	8.16649	2091	1864	3955
DB05943	Resatorvid	hyperalgesia	TRUE	12.8891	7.34423	1043	2917	3960
DB01373	Calcium	inflammation	TRUE	11.488	7.87494	1774	2187	3961
DB00877	Sirolimus	thyroid.neoplasms	TRUE	11.3627	7.95887	1884	2078	3962
DB00271	Diatrizoate	cerebral.hemorrhage	TRUE	16.1234	6.92423	327	3637	3964
DB00560	Tigecycline	pneumonia	TRUE	13.1766	7.2755	941	3024	3965
DB09298	Silibinin	adenocarcinoma	TRUE	9.84464	9.85016	3397	569	3966
DB05513	Atiprimod	brain.ischemia	TRUE	10.4769	8.74665	2688	1278	3966
DB00755	Tretinoin	colonic.neoplasms	TRUE	11.8416	7.69947	1558	2408	3966
DB01229	Paclitaxel	pulmonary.fibrosis	TRUE	9.88895	9.74878	3340	627	3967
DB01166	Cilostazol	pulmonary.disease.chronic.obstructive	TRUE	10.6253	8.56723	2533	1434	3967
DB11831	Dinitrochlorobenzene	cell.transformation.neoplastic	TRUE	11.3573	7.95878	1889	2079	3968
DB13063	Parthenolide	hypertension	TRUE	13.3325	7.24485	879	3089	3968
DB01254	Dasatinib	head.and.neck.neoplasms	TRUE	12.0684	7.60634	1429	2540	3969
DB01104	Sertraline	reperfusion.injury	TRUE	9.76209	10.0869	3503	467	3970
DB00945	Acetylsalicylic acid	amyotrophic.lateral.sclerosis.1	TRUE	10.8102	8.39343	2353	1619	3972
DB01337	Pancuronium	seizures	TRUE	17.8484	6.84441	197	3778	3975
DB00050	Cetrorelix	diabetes.mellitus.experimental	TRUE	9.85288	9.8075	3386	590	3976
DB00399	Zoledronic acid	lung.neoplasms	TRUE	12.0222	7.62501	1464	2513	3977
DB00399	Zoledronic acid	dermatitis.allergic.contact	TRUE	11.0674	8.18201	2136	1842	3978
DB00970	Dactinomycin	brain.injuries	TRUE	11.3081	7.9807	1926	2052	3978
DB00014	Goserelin	infertility.male	TRUE	10.7265	8.45024	2428	1551	3979
DB01065	Melatonin	reperfusion.injury	TRUE	9.81495	9.91209	3433	548	3981
DB05076	Fenretinide	diabetes.mellitus.type.2	TRUE	10.2361	9.06495	2945	1036	3981
DB01914	D-glucose	carcinoma.squamous.cell	TRUE	13.0866	7.28081	969	3014	3983
DB11672	Curcumin	osteosarcoma	TRUE	11.4404	7.88184	1810	2175	3985
DB00179	Masoprocol	esophageal.neoplasms	TRUE	10.3094	8.90282	2845	1147	3992
DB09073	Palbociclib	neoplasms.experimental	TRUE	10.5049	8.68799	2661	1331	3992
DB07352	Apigenin	colitis.ulcerative	TRUE	10.5363	8.64178	2620	1372	3992
DB00412	Rosiglitazone	glomerulonephritis	TRUE	10.6819	8.49769	2480	1512	3992
DB09053	Ibrutinib	pneumonia	TRUE	13.381	7.21967	868	3125	3993
DB13956	Estradiol valerate	carcinoma.squamous.cell	TRUE	10.5772	8.6102	2589	1407	3996
DB04815	Clioquinol	astrocytoma	TRUE	11.9724	7.62941	1489	2507	3996
DB05076	Fenretinide	colonic.neoplasms	TRUE	9.90934	9.63725	3310	687	3997
DB00501	Cimetidine	calcinosis	TRUE	12.398	7.45181	1254	2743	3997
DB04743	Nimesulide	heart.failure	TRUE	10.0825	9.30449	3108	892	4000
DB04743	Nimesulide	nerve.degeneration	TRUE	11.8962	7.65373	1527	2474	4001
DB12216	Bergapten	nervous.system.diseases	TRUE	13.1978	7.25304	929	3073	4002
DB00770	Alprostadil	fibrosis	TRUE	10.7407	8.41934	2414	1590	4004
DB09201	Ciglitazone	diabetes.mellitus.type.2	TRUE	11.0581	8.16675	2143	1863	4006
DB05076	Fenretinide	cerebral.hemorrhage	TRUE	13.7584	7.14823	758	3248	4006
DB05943	Resatorvid	colitis.ulcerative	TRUE	11.2383	8.01567	1994	2013	4007
DB04703	Hesperidin	brain.injuries	TRUE	11.9425	7.631	1503	2504	4007
DB07352	Apigenin	infertility.female	TRUE	12.3022	7.46967	1294	2713	4007
DB00608	Chloroquine	multiple.myeloma	TRUE	15.4404	6.9426	411	3602	4013
DB01248	Docetaxel	lymphoma.t.cell.cutaneous	TRUE	10.9367	8.25461	2253	1762	4015
DB00396	Progesterone	colonic.neoplasms	TRUE	12.7464	7.34514	1102	2913	4015
DB00523	Alitretinoin	pulmonary.fibrosis	TRUE	12.3578	7.45204	1274	2742	4016
DB14479	Acetylcysteine zinc	asthma	TRUE	11.0367	8.16697	2161	1862	4023
DB00970	Dactinomycin	thrombosis	TRUE	11.9539	7.61449	1497	2526	4023
DB01039	Fenofibrate	atherosclerosis	TRUE	9.79728	9.85756	3460	564	4024
DB00539	Toremifene	infertility.female	TRUE	14.1417	7.05244	636	3389	4025
DB00143	Glutathione	fatty.liver	TRUE	9.49293	11.2903	3836	196	4032
DB00581	Lactulose	pulmonary.fibrosis	TRUE	14.0346	7.07706	673	3359	4032
DB01169	Arsenic trioxide	glomerulonephritis	TRUE	9.51195	11.0751	3811	222	4033
DB00143	Glutathione	lung.neoplasms	TRUE	12.8904	7.29316	1042	2991	4033
DB01259	Lapatinib	cell.transformation.neoplastic	TRUE	10.0382	9.33793	3168	867	4035
DB12996	Acteoside	crohn.disease	TRUE	11.8536	7.64565	1551	2484	4035
DB00945	Acetylsalicylic acid	pulmonary.fibrosis	TRUE	10.1133	9.16361	3063	976	4039
DB01914	D-glucose	diabetes.mellitus	TRUE	10.5881	8.53529	2574	1465	4039
DB05073	SRT501	heart.valve.diseases	TRUE	9.5319	10.9477	3795	246	4041
DB11094	Vitamin D	crohn.disease	TRUE	12.7666	7.32411	1097	2944	4041
DB06774	Capsaicin	myocardial.reperfusion.injury	TRUE	11.7287	7.69765	1629	2413	4042
DB00338	Omeprazole	hepatomegaly	TRUE	13.8427	7.10602	734	3308	4042
DB09298	Silibinin	glomerulonephritis	TRUE	11.1912	8.01681	2032	2012	4044
DB00443	Betamethasone	pulmonary.fibrosis	TRUE	14.7265	6.98153	523	3521	4044
DB00338	Omeprazole	pulmonary.disease.chronic.obstructive	TRUE	11.446	7.82234	1805	2245	4050
DB08901	Ponatinib	heart.valve.diseases	TRUE	12.5022	7.3805	1203	2847	4050
DB05073	SRT501	pneumonia	TRUE	10.3083	8.83285	2849	1202	4051
DB05482	7-ethyl-10-hydroxycamptothecin	lung.neoplasms	TRUE	11.7185	7.69585	1635	2416	4051
DB00482	Celecoxib	cholestasis.extrahepatic	TRUE	11.5837	7.75814	1720	2332	4052
DB01576	Dextroamphetamine	nerve.degeneration	TRUE	15.8216	6.89461	368	3685	4053
DB00605	Sulindac	skin.neoplasms	TRUE	11.8027	7.65227	1576	2478	4054
DB01259	Lapatinib	prostatic.neoplasms	TRUE	9.53817	10.8389	3788	267	4055
DB01852	Kaempherol	prostatic.neoplasms	TRUE	10.0483	9.2917	3155	901	4056
DB12290	Puerarin	diabetes.mellitus.type.2	TRUE	12.113	7.50433	1394	2662	4056
DB00530	Erlotinib	pneumonia	TRUE	12.2561	7.45095	1312	2745	4057
DB00437	Allopurinol	glomerulonephritis	TRUE	13.9388	7.07805	702	3355	4057
DB01366	Procaterol	glomerulonephritis	TRUE	15.8305	6.89063	365	3694	4059
DB12996	Acteoside	liver.neoplasms.experimental	TRUE	13.5554	7.14868	814	3246	4060
DB14479	Acetylcysteine zinc	squamous.cell.carcinoma.of.head.and.neck	TRUE	13.4437	7.16682	845	3217	4062
DB00399	Zoledronic acid	colitis.ulcerative	TRUE	10.2406	8.92731	2933	1131	4064
DB02701	Nicotinamide	thyroid.neoplasms	TRUE	10.396	8.71417	2760	1305	4065
DB00970	Dactinomycin	liver.cirrhosis	TRUE	11.0655	8.10083	2137	1928	4065
DB01076	Atorvastatin	non.alcoholic.fatty.liver.disease	TRUE	12.5558	7.36047	1181	2887	4068
DB00530	Erlotinib	cell.transformation.neoplastic	TRUE	9.99703	9.34201	3206	864	4070
DB01593	Zinc	hypertension	TRUE	10.8825	8.24449	2297	1775	4072
DB01076	Atorvastatin	coronary.artery.disease	TRUE	12.792	7.29325	1084	2990	4074
DB00636	Clofibrate	hepatomegaly	TRUE	11.6343	7.71179	1690	2388	4078
DB09086	Eugenol	diabetes.mellitus.experimental	TRUE	10.7264	8.36052	2429	1652	4081
DB12622	Lupeol	adenoma	TRUE	11.0093	8.1358	2191	1892	4083
DB14545	Hydrocortisone succinate	stroke	TRUE	13.529	7.1398	819	3264	4083
DB01259	Lapatinib	lung.neoplasms	TRUE	11.8522	7.60878	1552	2534	4086
DB00920	Ketotifen	diabetes.mellitus.experimental	TRUE	11.1991	7.97039	2024	2064	4088
DB12709	Tributyrin	substance.withdrawal.syndrome	TRUE	13.7568	7.09005	761	3335	4096
DB00398	Sorafenib	precursor.cell.lymphoblastic.leukemia.lymphoma	TRUE	11.1316	8.01282	2081	2018	4099
DB00982	Isotretinoin	diabetes.mellitus.type.1	TRUE	9.9286	9.42545	3282	818	4100
DB00197	Troglitazone	pulmonary.disease.chronic.obstructive	TRUE	10.1035	9.07441	3074	1026	4100
DB04224	Oleic Acid	diabetic.nephropathies	TRUE	10.2278	8.90455	2956	1146	4102
DB13242	Bucladesine	cell.transformation.neoplastic	TRUE	10.6009	8.46277	2559	1544	4103
DB00396	Progesterone	prostatic.neoplasms	TRUE	10.7194	8.34133	2435	1668	4103
DB04104	3-Methyladenine	brain.ischemia	TRUE	9.32342	13.2311	4056	48	4104
DB02656	LY-294002	fibrosis	TRUE	9.93883	9.397	3267	837	4104
DB01094	Hesperetin	glomerulonephritis	TRUE	14.7939	6.94839	516	3588	4104
DB00143	Glutathione	squamous.cell.carcinoma.of.head.and.neck	TRUE	12.4942	7.35238	1205	2900	4105
DB00612	Bisoprolol	glomerulonephritis	TRUE	17.2348	6.79053	229	3876	4105
DB00153	Ergocalciferol	parkinson.disease	TRUE	9.80215	9.69888	3451	656	4107
DB00675	Tamoxifen	endometriosis	TRUE	12.8709	7.2613	1049	3059	4108
DB12422	Sulforaphane	reperfusion.injury	TRUE	9.64471	10.1074	3657	452	4109
DB08818	Hyaluronic acid	hyperalgesia	TRUE	12.0834	7.48294	1418	2691	4109
DB12996	Acteoside	abortion.spontaneous	TRUE	10.8912	8.20504	2290	1821	4111
DB13023	IPI-493	cerebral.hemorrhage	TRUE	14.5951	6.9579	542	3571	4113
DB08818	Hyaluronic acid	cerebral.hemorrhage	TRUE	13.7762	7.0762	753	3361	4114
DB05773	Trastuzumab emtansine	pain	TRUE	10.1217	9.0177	3054	1062	4116
DB01169	Arsenic trioxide	esophageal.squamous.cell.carcinoma	TRUE	10.1656	8.95644	3011	1113	4124
DB00428	Streptozocin	hypertension	TRUE	10.2214	8.88855	2965	1159	4124
DB00482	Celecoxib	ovarian.neoplasms	TRUE	12.3305	7.38636	1285	2839	4124
DB02509	Farnesol	kidney.failure.chronic	TRUE	10.2193	8.88915	2968	1158	4126
DB00834	Mifepristone	liver.neoplasms.experimental	TRUE	13.3161	7.15328	886	3240	4126
DB08877	Ruxolitinib	liver.neoplasms.experimental	TRUE	9.88856	9.46675	3344	787	4131
DB00451	Levothyroxine	glomerulonephritis	TRUE	14.7895	6.93944	518	3613	4131
DB00947	Fulvestrant	abortion.spontaneous	TRUE	9.86599	9.51471	3373	759	4132
DB00295	Morphine	liver.neoplasms.experimental	TRUE	10.9834	8.11281	2219	1916	4135
DB14184	Cinnamaldehyde	glomerulonephritis	TRUE	12.2471	7.39804	1315	2820	4135
DB01171	Moclobemide	muscular.diseases	TRUE	33.2708	6.66247	15	4121	4136
DB00741	Hydrocortisone	reperfusion.injury	TRUE	12.7842	7.26679	1088	3050	4138
DB00917	Dinoprostone	crohn.disease	TRUE	9.98204	9.25877	3220	920	4140
DB12870	Buthionine Sulfoximine	hypertension	TRUE	10.2769	8.77594	2888	1252	4140
DB02509	Farnesol	diabetes.mellitus.experimental	TRUE	9.81938	9.58635	3427	715	4142
DB14083	Bisphenol A diglycidyl ether	thyroid.neoplasms	TRUE	10.7042	8.30563	2449	1700	4149
DB00143	Glutathione	prostatic.neoplasms	TRUE	9.43328	10.9149	3900	253	4153
DB11672	Curcumin	small.cell.lung.carcinoma	TRUE	13.0684	7.18287	976	3185	4161
DB04104	3-Methyladenine	hypertension	TRUE	10.7366	8.27634	2419	1744	4163
DB01645	Genistein	neoplasm.invasiveness	TRUE	9.77395	9.66043	3489	675	4164
DB02656	LY-294002	astrocytoma	TRUE	11.2434	7.88345	1991	2173	4164
DB00396	Progesterone	liver.neoplasms.experimental	TRUE	10.893	8.15143	2287	1879	4166
DB00624	Testosterone	ovarian.neoplasms	TRUE	16.4496	6.78833	288	3879	4167
DB09073	Palbociclib	glioma	TRUE	10.5259	8.46783	2631	1537	4168
DB00622	Nicardipine	hepatomegaly	TRUE	11.3697	7.78009	1871	2298	4169
DB00619	Imatinib	calcinosis	TRUE	10.4247	8.5736	2739	1432	4171
DB00500	Tolmetin	diabetes.mellitus.type.1	TRUE	19.9781	6.69273	115	4059	4174
DB01169	Arsenic trioxide	arthritis.juvenile	TRUE	9.97222	9.22655	3230	945	4175
DB01104	Sertraline	cholestasis.extrahepatic	TRUE	12.2292	7.37776	1325	2852	4177
DB00143	Glutathione	cholestasis	TRUE	10.2376	8.79504	2938	1240	4178
DB00694	Daunorubicin	glomerulonephritis	TRUE	9.7212	9.74981	3553	626	4179
DB04224	Oleic Acid	atherosclerosis	TRUE	9.53133	10.3545	3798	382	4180
DB01914	D-glucose	pulmonary.disease.chronic.obstructive	TRUE	10.5158	8.47132	2646	1534	4180
DB00834	Mifepristone	cell.transformation.neoplastic	TRUE	11.0714	7.98509	2131	2049	4180
DB00712	Flurbiprofen	cholestasis.extrahepatic	TRUE	10.6264	8.36229	2532	1649	4181
DB01082	Streptomycin	hyperalgesia	TRUE	14.0345	6.98986	676	3507	4183
DB00331	Metformin	cerebral.hemorrhage	TRUE	12.9985	7.18204	998	3186	4184
DB04104	3-Methyladenine	brain.injuries	TRUE	10.3046	8.68905	2855	1330	4185
DB00179	Masoprocol	urinary.bladder.neoplasms	TRUE	10.5558	8.42412	2602	1583	4185
DB09298	Silibinin	colorectal.neoplasms	TRUE	10.6768	8.30873	2489	1696	4185
DB14184	Cinnamaldehyde	cell.transformation.neoplastic	TRUE	10.8536	8.16648	2320	1865	4185
DB01576	Dextroamphetamine	liver.neoplasms.experimental	TRUE	16.1172	6.80107	329	3856	4185
DB00970	Dactinomycin	cell.transformation.neoplastic	TRUE	9.87482	9.42264	3366	820	4186
DB07374	Anisomycin	reperfusion.injury	TRUE	10.5849	8.40426	2577	1610	4187
DB11175	Zinc picolinate	glomerulonephritis	TRUE	13.8371	7.02113	735	3453	4188
DB14479	Acetylcysteine zinc	cardiomegaly	TRUE	12.6033	7.27378	1159	3031	4190
DB03467	Naringenin	breast.neoplasms	TRUE	9.33764	11.6819	4037	155	4192
DB02701	Nicotinamide	diabetes.mellitus.type.2	TRUE	10.9891	8.04677	2215	1977	4192
DB00331	Metformin	colorectal.neoplasms	TRUE	10.3691	8.61094	2787	1406	4193
DB00995	Auranofin	pneumonia	TRUE	11.171	7.90455	2050	2147	4197
DB05767	Andrographolide	fibrosis	TRUE	11.9012	7.49516	1524	2673	4197
DB01592	Iron	atherosclerosis	TRUE	10.5087	8.46332	2656	1542	4198
DB00970	Dactinomycin	inflammation	TRUE	10.6827	8.29194	2479	1720	4199
DB09526	Hydroquinone	cholestasis.extrahepatic	TRUE	10.7124	8.2564	2441	1758	4199
DB00581	Lactulose	amyotrophic.lateral.sclerosis.1	TRUE	14.0411	6.97743	670	3531	4201
DB08901	Ponatinib	cardiomegaly	TRUE	14.0036	6.98196	683	3520	4203
DB04557	Arachidonic Acid	lung.neoplasms	TRUE	11.202	7.8767	2021	2185	4206
DB00295	Morphine	cerebral.hemorrhage	TRUE	17.253	6.73209	227	3979	4206
DB01259	Lapatinib	astrocytoma	TRUE	11.5118	7.67107	1753	2454	4207
DB00949	Felbamate	autistic.disorder	TRUE	18.329	6.70658	179	4028	4207
DB00649	Stavudine	glomerulonephritis	TRUE	12.4783	7.2892	1212	2996	4208
DB00586	Diclofenac	astrocytoma	TRUE	9.95573	9.20465	3248	962	4210
DB00608	Chloroquine	inflammation	TRUE	10.7814	8.18952	2377	1833	4210
DB00740	Riluzole	brain.ischemia	TRUE	12.669	7.24965	1132	3078	4210
DB08901	Ponatinib	cerebral.hemorrhage	TRUE	13.1881	7.12825	936	3275	4211
DB00682	Warfarin	pulmonary.disease.chronic.obstructive	TRUE	13.5023	7.05881	826	3385	4211
DB00503	Ritonavir	pancreatic.neoplasms	TRUE	13.8089	7.01361	742	3470	4212
DB03566	Spermidine	myocardial.reperfusion.injury	TRUE	18.0604	6.70908	189	4023	4212
DB04513	N-(6-Aminohexyl)-5-Chloro-1-Naphthalenesulfonamide	hyperalgesia	TRUE	16.8215	6.74587	259	3956	4215
DB04224	Oleic Acid	diabetes.mellitus.type.2	TRUE	10.6358	8.31356	2527	1690	4217
DB12138	PF-03715455	hepatolenticular.degeneration	TRUE	33.2841	6.61905	11	4206	4217
DB01039	Fenofibrate	diabetes.mellitus.type.2	TRUE	10.238	8.74342	2936	1282	4218
DB00993	Azathioprine	lung.neoplasms	TRUE	10.3105	8.63942	2843	1376	4219
DB13295	Atracurium	seizures	TRUE	13.5716	7.04048	808	3411	4219
DB05076	Fenretinide	acute.kidney.injury	TRUE	10.5227	8.42479	2638	1582	4220
DB14479	Acetylcysteine zinc	ovarian.neoplasms	TRUE	11.7402	7.55072	1622	2598	4220
DB00618	Demeclocycline	diabetes.mellitus.type.1	TRUE	17.5099	6.71907	214	4007	4221
DB00947	Fulvestrant	carcinoma.non.small.cell.lung	TRUE	9.57332	10.0603	3748	475	4223
DB12771	Hydroxytyrosol	reperfusion.injury	TRUE	9.26345	12.7037	4151	74	4225
DB05513	Atiprimod	colitis.ulcerative	TRUE	11.0036	8.00153	2200	2026	4226
DB01082	Streptomycin	atherosclerosis	TRUE	19.7894	6.66977	123	4104	4227
DB07374	Anisomycin	crohn.disease	TRUE	10.9314	8.0558	2259	1969	4228
DB00224	Indinavir	atherosclerosis	TRUE	13.7034	7.02466	783	3445	4228
DB04557	Arachidonic Acid	glomerulonephritis	TRUE	14.6971	6.88588	528	3702	4230
DB02656	LY-294002	liver.cirrhosis	TRUE	10.681	8.26754	2483	1750	4233
DB00641	Simvastatin	squamous.cell.carcinoma.of.head.and.neck	TRUE	12.0753	7.39965	1424	2816	4240
DB04447	1,4-Dithiothreitol	hypertension	TRUE	9.41001	10.6569	3938	304	4242
DB00695	Furosemide	hypotension	TRUE	13.5936	7.03055	804	3439	4243
DB00784	Mefenamic acid	non.alcoholic.fatty.liver.disease	TRUE	12.3624	7.30197	1273	2973	4246
DB01645	Genistein	liver.neoplasms	TRUE	9.80001	9.45461	3455	792	4247
DB00584	Enalapril	brain.injuries	TRUE	15.021	6.84119	468	3781	4249
DB08830	Dehydroascorbic acid	cerebral.hemorrhage	TRUE	13.2823	7.0775	894	3356	4250
DB04690	Camptothecin	urinary.bladder.neoplasms	TRUE	11.4839	7.65389	1778	2473	4251
DB01073	Fludarabine	multiple.myeloma	TRUE	11.0847	7.91696	2120	2133	4253
DB01169	Arsenic trioxide	endometriosis	TRUE	9.81645	9.41384	3430	825	4255
DB00553	Methoxsalen	colorectal.neoplasms	TRUE	10.6837	8.24365	2478	1778	4256
DB14490	Ferrous ascorbate	diabetes.mellitus.experimental	TRUE	9.29004	11.7379	4111	148	4259
DB11672	Curcumin	psoriasis	TRUE	11.1601	7.86306	2060	2200	4260
DB14545	Hydrocortisone succinate	chemical.and.drug.induced.liver.injury	TRUE	12.6601	7.22026	1137	3123	4260
DB00977	Ethinylestradiol	cell.transformation.neoplastic	TRUE	10.1566	8.7918	3018	1243	4261
DB05073	SRT501	kidney.failure.chronic	TRUE	10.1528	8.79484	3021	1241	4262
DB12138	PF-03715455	nervous.system.diseases	TRUE	33.2112	6.59988	20	4242	4262
DB01396	Digitoxin	carcinoma.hepatocellular	TRUE	11.4104	7.68881	1836	2430	4266
DB00928	Azacitidine	pancreatic.neoplasms	TRUE	11.6965	7.53903	1653	2613	4266
DB08059	Wortmannin	hypertension	TRUE	9.42081	10.4409	3915	352	4267
DB04104	3-Methyladenine	myocardial.reperfusion.injury	TRUE	10.2245	8.70803	2960	1310	4270
DB14479	Acetylcysteine zinc	pulmonary.disease.chronic.obstructive	TRUE	11.9945	7.41362	1475	2797	4272
DB09321	Zinc oxide	myocardial.reperfusion.injury	TRUE	9.58472	9.91646	3731	543	4274
DB08059	Wortmannin	heart.valve.diseases	TRUE	13.5431	7.01872	815	3459	4274
DB01039	Fenofibrate	chemical.and.drug.induced.liver.injury	TRUE	9.65838	9.73393	3640	637	4277
DB00586	Diclofenac	lymphoma.t.cell.cutaneous	TRUE	10.2505	8.66393	2923	1354	4277
DB04557	Arachidonic Acid	breast.neoplasms	TRUE	9.41012	10.469	3937	342	4279
DB01645	Genistein	arthritis.juvenile	TRUE	10.1789	8.7442	3001	1281	4282
DB00586	Diclofenac	reperfusion.injury	TRUE	9.67443	9.67944	3618	665	4283
DB05262	Oxypurinol	glomerulonephritis	TRUE	23.8167	6.61549	70	4213	4283
DB01273	Varenicline	substance.withdrawal.syndrome	TRUE	17.4015	6.68909	220	4067	4287
DB04115	Berberine	colonic.neoplasms	TRUE	12.5315	7.23733	1189	3099	4288
DB03467	Naringenin	lung.neoplasms	TRUE	9.84637	9.29995	3395	896	4291
DB00784	Mefenamic acid	asthma	TRUE	12.7806	7.17375	1090	3202	4292
DB01262	Decitabine	arthritis.juvenile	TRUE	11.3814	7.68767	1860	2435	4295
DB00227	Lovastatin	colorectal.neoplasms	TRUE	10.133	8.76695	3039	1257	4296
DB00197	Troglitazone	lymphoma.large.b.cell.diffuse	TRUE	10.6755	8.2161	2492	1805	4297
DB01076	Atorvastatin	cholestasis	TRUE	10.7969	8.09149	2361	1938	4299
DB00451	Levothyroxine	brain.ischemia	TRUE	10.0732	8.85301	3115	1185	4300
DB00184	Nicotine	hyperalgesia	TRUE	11.6286	7.54258	1693	2607	4300
DB00982	Isotretinoin	atherosclerosis	TRUE	9.79366	9.39903	3466	836	4302
DB14479	Acetylcysteine zinc	thyroid.neoplasms	TRUE	11.8767	7.43623	1538	2764	4302
DB09130	Copper	acute.kidney.injury	TRUE	9.91671	9.11056	3298	1008	4306
DB00917	Dinoprostone	lung.neoplasms	TRUE	13.1155	7.08366	958	3349	4307
DB12422	Sulforaphane	inflammation	TRUE	10.2652	8.61865	2911	1397	4308
DB01364	Ephedrine	coronary.disease	TRUE	16.8875	6.69492	258	4050	4308
DB00917	Dinoprostone	atherosclerosis	TRUE	10.9005	8.00147	2282	2027	4309
DB00182	Amphetamine	cocaine.related.disorders	TRUE	16.7749	6.69638	264	4048	4312
DB12996	Acteoside	brain.ischemia	TRUE	9.84244	9.26145	3399	916	4315
DB00412	Rosiglitazone	calcinosis	TRUE	9.75163	9.44798	3518	799	4317
DB00437	Allopurinol	pulmonary.fibrosis	TRUE	12.1855	7.30443	1350	2968	4318
DB00331	Metformin	carcinoma.hepatocellular	TRUE	9.3803	10.4579	3981	345	4326
DB00605	Sulindac	diabetes.mellitus.type.2	TRUE	11.1389	7.81916	2074	2252	4326
DB08399	PICEATANNOL	reperfusion.injury	TRUE	10.4705	8.38103	2694	1633	4327
DB00603	Medroxyprogesterone acetate	diabetes.mellitus.experimental	TRUE	9.45298	10.1152	3881	449	4330
DB02169	9,10-Deepithio-9,10-Didehydroacanthifolicin	liver.neoplasms.experimental	TRUE	10.6814	8.17837	2482	1848	4330
DB00197	Troglitazone	wilms.tumor	TRUE	10.8975	7.9868	2284	2047	4331
DB01169	Arsenic trioxide	status.epilepticus	TRUE	9.32375	10.7853	4055	278	4333
DB01064	Isoprenaline	abortion.spontaneous	TRUE	12.5411	7.20736	1187	3146	4333
DB05073	SRT501	crohn.disease	TRUE	9.51391	9.95355	3809	525	4334
DB12771	Hydroxytyrosol	glomerulonephritis	TRUE	19.9907	6.61233	114	4221	4335
DB04920	Clevidipine	infertility.male	TRUE	13.4156	6.99973	852	3489	4341
DB00778	Roxithromycin	glomerulonephritis	TRUE	19.9189	6.61124	116	4225	4341
DB00608	Chloroquine	pneumonia	TRUE	12.2399	7.27532	1321	3025	4346
DB01128	Bicalutamide	colonic.neoplasms	TRUE	11.3314	7.68571	1910	2437	4347
DB00947	Fulvestrant	liver.neoplasms.experimental	TRUE	10.3341	8.4814	2824	1524	4348
DB01043	Memantine	cerebral.hemorrhage	TRUE	15.2977	6.76553	427	3923	4350
DB03496	Alvocidib	carcinoma.transitional.cell	TRUE	10.9224	7.95247	2265	2086	4351
DB01645	Genistein	glioma	TRUE	11.993	7.36872	1478	2873	4351
DB01041	Thalidomide	cholestasis.extrahepatic	TRUE	10.598	8.22837	2560	1792	4352
DB04861	Nebivolol	coronary.artery.disease	TRUE	11.1895	7.76446	2033	2320	4353
DB02024	3-phenylpropionic acid	drug.hypersensitivity	FALSE	22.9063	6.58779	80	4273	4353
DB01169	Arsenic trioxide	myocardial.infarction	TRUE	10.0905	8.75516	3087	1268	4355
DB14574	Cobalt	cell.transformation.neoplastic	TRUE	10.9845	7.91222	2217	2139	4356
DB08901	Ponatinib	status.epilepticus	TRUE	11.54	7.5367	1738	2618	4356
DB09140	Oxygen	endometrial.neoplasms	TRUE	12.0636	7.33871	1433	2923	4356
DB08059	Wortmannin	colonic.neoplasms	TRUE	14.4013	6.84082	575	3782	4357
DB12422	Sulforaphane	brain.injuries	TRUE	9.74963	9.3952	3519	839	4358
DB00624	Testosterone	colonic.neoplasms	TRUE	15.9412	6.71489	347	4012	4359
DB00559	Bosentan	diabetes.mellitus.experimental	TRUE	11.0585	7.84473	2141	2220	4361
DB00788	Naproxen	kidney.failure.chronic	TRUE	13.7023	6.95444	784	3577	4361
DB01076	Atorvastatin	liver.cirrhosis	TRUE	13.3204	7.00395	884	3482	4366
DB00581	Lactulose	hypotension	TRUE	19.783	6.59996	125	4241	4366
DB06603	Panobinostat	liver.cirrhosis.experimental	TRUE	12.6022	7.17162	1160	3207	4367
DB01593	Zinc	arthritis.juvenile	TRUE	11.3863	7.62375	1855	2514	4369
DB00755	Tretinoin	heart.valve.diseases	TRUE	9.40246	10.1959	3943	428	4371
DB00435	Nitric Oxide	multiple.myeloma	TRUE	11.7577	7.43712	1612	2762	4374
DB07795	Fisetin	lung.neoplasms	TRUE	11.4863	7.54746	1775	2601	4376
DB03496	Alvocidib	multiple.myeloma	TRUE	11.8937	7.37867	1528	2849	4377
DB05073	SRT501	status.epilepticus	TRUE	9.61983	9.63612	3691	688	4379
DB00608	Chloroquine	hypertension	TRUE	10.389	8.40295	2768	1611	4379
DB07118	Hymecromone	amyotrophic.lateral.sclerosis	FALSE	22.0506	6.57345	87	4293	4380
DB00530	Erlotinib	multiple.myeloma	TRUE	12.1268	7.2882	1387	2997	4384
DB09140	Oxygen	adenocarcinoma	TRUE	9.88872	9.04451	3341	1045	4386
DB00982	Isotretinoin	reperfusion.injury	TRUE	10.096	8.70727	3081	1313	4394
DB08804	Nandrolone decanoate	coronary.artery.disease	TRUE	14.1766	6.85029	629	3765	4394
DB14206	Cobalt chloride	neoplasm.invasiveness	TRUE	9.27434	10.8473	4132	265	4397
DB01169	Arsenic trioxide	lupus.erythematosus.systemic	TRUE	9.71783	9.39548	3559	838	4397
DB00977	Ethinylestradiol	atherosclerosis	TRUE	9.42526	10.0284	3908	490	4398
DB06212	Tolvaptan	cholestasis	TRUE	11.5341	7.50856	1742	2656	4398
DB00394	Beclomethasone dipropionate	liver.cirrhosis	TRUE	14.4696	6.81302	561	3838	4399
DB09086	Eugenol	pulmonary.disease.chronic.obstructive	TRUE	9.83738	9.12353	3407	997	4404
DB14155	Chitosan low molecular weight (20-200 mpa,s)	acute.kidney.injury	TRUE	9.59462	9.6331	3716	691	4407
DB01169	Arsenic trioxide	necrosis	TRUE	10.4404	8.31969	2723	1684	4407
DB05073	SRT501	dermatitis.allergic.contact	TRUE	9.25428	10.9736	4170	239	4409
DB00806	Pentoxifylline	leukemia	TRUE	12.5952	7.14649	1162	3251	4413
DB04224	Oleic Acid	diabetes.mellitus.type.1	TRUE	9.99608	8.8262	3207	1207	4414
DB00435	Nitric Oxide	diabetes.mellitus.type.2	TRUE	10.6092	8.16091	2544	1871	4415
DB12618	Apocynin	status.epilepticus	TRUE	12.2351	7.2424	1323	3096	4419
DB00218	Moxifloxacin	hyperalgesia	TRUE	12.41	7.18729	1248	3171	4419
DB14206	Cobalt chloride	prostatic.neoplasms	TRUE	9.90258	8.96798	3318	1102	4420
DB01586	Ursodeoxycholic acid	brain.ischemia	TRUE	10.302	8.44381	2858	1562	4420
DB07118	Hymecromone	pulmonary.disease.chronic.obstructive	FALSE	16.9669	6.63389	253	4170	4423
DB00398	Sorafenib	cardiomegaly	TRUE	11.2228	7.69522	2006	2418	4424
DB08604	Triclosan	neoplasm.invasiveness	TRUE	12.2493	7.228	1314	3110	4424
DB00636	Clofibrate	diabetes.mellitus.experimental	TRUE	10.3704	8.36939	2784	1642	4426
DB00641	Simvastatin	coronary.artery.disease	TRUE	10.7678	7.996	2396	2032	4428
DB00773	Etoposide	squamous.cell.carcinoma.of.head.and.neck	TRUE	11.6915	7.43454	1659	2769	4428
DB04224	Oleic Acid	pulmonary.fibrosis	TRUE	9.87531	9.0153	3365	1066	4431
DB11618	Zorubicin	myocardial.reperfusion.injury	TRUE	16.2482	6.66222	309	4123	4432
DB11656	Rebamipide	cerebral.hemorrhage	TRUE	18.2366	6.59646	184	4248	4432
DB14476	DL-alpha-Tocopherol	cholestasis.extrahepatic	TRUE	10.4313	8.30222	2734	1702	4436
DB00331	Metformin	skin.neoplasms	TRUE	12.0323	7.296	1456	2983	4439
DB04216	Quercetin	leukemia	TRUE	10.6605	8.09734	2508	1932	4440
DB08995	Diosmin	dyslipidemias	TRUE	19.7967	6.5596	120	4322	4442
DB00841	Dobutamine	hyperalgesia	TRUE	17.578	6.60568	210	4234	4444
DB01914	D-glucose	asthma	TRUE	10.7022	8.03811	2456	1991	4447
DB01064	Isoprenaline	pulmonary.fibrosis	TRUE	10.8193	7.93845	2345	2102	4447
DB14479	Acetylcysteine zinc	fibrosis	TRUE	12.615	7.11525	1152	3295	4447
DB02656	LY-294002	leukemia.myeloid.acute	TRUE	10.5195	8.21551	2643	1806	4449
DB00471	Montelukast	crohn.disease	TRUE	11.6307	7.44158	1692	2757	4449
DB13956	Estradiol valerate	carcinoma.non.small.cell.lung	TRUE	10.7423	7.99138	2411	2040	4451
DB12146	Rigosertib	lung.neoplasms	TRUE	11.0293	7.79571	2169	2283	4452
DB00917	Dinoprostone	liver.neoplasms.experimental	TRUE	13.0556	7.01429	984	3469	4453
DB05076	Fenretinide	squamous.cell.carcinoma.of.head.and.neck	TRUE	10.086	8.65925	3096	1358	4454
DB00586	Diclofenac	diabetes.mellitus.type.2	TRUE	9.93211	8.85699	3273	1182	4455
DB14479	Acetylcysteine zinc	dermatitis.allergic.contact	TRUE	10.0692	8.68661	3120	1335	4455
DB04854	Febuxostat	pulmonary.fibrosis	TRUE	26.8886	6.5102	48	4410	4458
DB09053	Ibrutinib	psoriasis	TRUE	11.7653	7.37557	1603	2857	4460
DB00197	Troglitazone	cerebral.hemorrhage	TRUE	11.2003	7.68561	2022	2439	4461
DB00182	Amphetamine	status.epilepticus	TRUE	14.4	6.78486	576	3887	4463
DB04854	Febuxostat	heart.failure	TRUE	15.6496	6.68273	383	4080	4463
DB00834	Mifepristone	inflammation	TRUE	10.3531	8.34334	2805	1663	4468
DB06774	Capsaicin	carcinoma.squamous.cell	TRUE	10.6671	8.05861	2503	1965	4468
DB00920	Ketotifen	multiple.sclerosis	TRUE	11.4623	7.49563	1797	2672	4469
DB14476	DL-alpha-Tocopherol	status.epilepticus	TRUE	11.3479	7.57746	1898	2575	4473
DB00184	Nicotine	liver.cirrhosis	TRUE	10.6935	8.0237	2471	2003	4474
DB01296	Glucosamine	heart.failure	TRUE	10.1928	8.51746	2992	1484	4476
DB00398	Sorafenib	diabetes.mellitus.experimental	TRUE	10.1952	8.51534	2989	1487	4476
DB01050	Ibuprofen	cell.transformation.neoplastic	TRUE	11.7389	7.37809	1625	2851	4476
DB00843	Donepezil	drug.related.side.effects.and.adverse.reactions	TRUE	15.8546	6.6655	359	4117	4476
DB10345	House dust	hypertension	TRUE	9.64032	9.4261	3661	817	4478
DB00482	Celecoxib	esophageal.neoplasms	TRUE	9.78811	9.11162	3471	1007	4478
DB04942	Tamibarotene	crohn.disease	TRUE	9.89887	8.89493	3326	1154	4480
DB04224	Oleic Acid	myocardial.infarction	TRUE	10.1441	8.55339	3031	1450	4481
DB00631	Clofarabine	pancreatic.neoplasms	TRUE	13.1891	6.96682	934	3547	4481
DB14177	Propylparaben	leukemia.lymphocytic.chronic.b.cell	TRUE	13.321	6.94378	883	3598	4481
DB01222	Budesonide	thyroid.neoplasms	TRUE	11.2966	7.6042	1938	2544	4482
DB05767	Andrographolide	colonic.neoplasms	TRUE	11.3782	7.53653	1863	2619	4482
DB13063	Parthenolide	colitis.ulcerative	TRUE	12.6779	7.07717	1127	3358	4485
DB01698	Rutin	kidney.failure.chronic	TRUE	13.9818	6.83375	688	3800	4488
DB09298	Silibinin	cell.transformation.neoplastic	TRUE	9.38549	9.95751	3972	522	4494
DB00951	Isoniazid	glomerulonephritis	TRUE	11.117	7.70598	2096	2398	4494
DB09298	Silibinin	carcinoma.transitional.cell	TRUE	10.4985	8.19637	2669	1828	4497
DB00834	Mifepristone	pulmonary.fibrosis	TRUE	9.99435	8.73709	3209	1291	4500
DB05990	Obeticholic acid	myocardial.infarction	TRUE	10.4081	8.26662	2749	1751	4500
DB07795	Fisetin	colorectal.neoplasms	TRUE	11.9	7.29952	1525	2978	4503
DB01110	Miconazole	hepatomegaly	TRUE	12.5049	7.10819	1200	3303	4503
DB00917	Dinoprostone	fibrosis	TRUE	12.0588	7.25843	1438	3066	4504
DB09167	Dosulepin	non.alcoholic.fatty.liver.disease	TRUE	9.66165	9.33621	3633	872	4505
DB00050	Cetrorelix	liver.neoplasms.experimental	TRUE	11.069	7.73109	2135	2371	4506
DB00367	Levonorgestrel	thrombosis	TRUE	12.1275	7.22051	1386	3122	4508
DB07374	Anisomycin	brain.injuries	TRUE	11.0692	7.72788	2134	2375	4509
DB00877	Sirolimus	leukemia	TRUE	13.0415	6.98129	987	3522	4509
DB14104	Linoleic acid	inflammation	TRUE	9.6789	9.27744	3607	907	4514
DB01914	D-glucose	squamous.cell.carcinoma.of.head.and.neck	TRUE	11.0464	7.73699	2154	2365	4519
DB14177	Propylparaben	diabetes.mellitus.experimental	TRUE	10.9521	7.80067	2243	2277	4520
DB00136	Calcitriol	ovarian.neoplasms	TRUE	13.2549	6.9373	905	3616	4521
DB01064	Isoprenaline	cerebral.hemorrhage	TRUE	17.7171	6.56015	205	4320	4525
DB00675	Tamoxifen	glomerulonephritis	TRUE	10.1207	8.52953	3055	1471	4526
DB00563	Methotrexate	carcinoma.hepatocellular	TRUE	12.4155	7.12381	1245	3284	4529
DB00581	Lactulose	diabetes.mellitus.type.2	TRUE	14.8534	6.70476	499	4031	4530
DB14479	Acetylcysteine zinc	urinary.bladder.neoplasms	TRUE	12.0669	7.23675	1430	3101	4531
DB12881	Indole-3-carbinol	liver.neoplasms.experimental	TRUE	10.6956	7.96354	2464	2069	4533
DB00439	Cerivastatin	crohn.disease	TRUE	10.9939	7.76383	2211	2322	4533
DB00184	Nicotine	reperfusion.injury	TRUE	9.37744	9.91294	3988	547	4535
DB00581	Lactulose	brain.ischemia	TRUE	17.5878	6.55473	208	4327	4535
DB00917	Dinoprostone	kidney.failure.chronic	TRUE	11.6573	7.37734	1682	2854	4536
DB00291	Chlorambucil	cerebral.hemorrhage	TRUE	12.6689	7.0462	1133	3404	4537
DB09526	Hydroquinone	liver.neoplasms.experimental	TRUE	9.89078	8.83928	3339	1199	4538
DB06005	Adomiparin	pulmonary.fibrosis	TRUE	9.10461	11.7181	4388	151	4539
DB06774	Capsaicin	cardiomegaly	TRUE	12.7068	7.03528	1113	3426	4539
DB01914	D-glucose	celiac.disease	TRUE	10.104	8.52591	3073	1476	4549
DB12510	Ozone	hypertension	TRUE	10.5352	8.10251	2623	1926	4549
DB14574	Cobalt	reperfusion.injury	TRUE	11.1101	7.68008	2102	2449	4551
DB01595	Nitrazepam	cell.transformation.neoplastic	TRUE	12.0214	7.24447	1465	3090	4555
DB07352	Apigenin	abortion.spontaneous	TRUE	10.1449	8.47698	3028	1528	4556
DB00970	Dactinomycin	fibrosis	TRUE	10.8384	7.83665	2330	2226	4556
DB09153	Sodium chloride	brain.injuries	TRUE	10.9038	7.80052	2278	2278	4556
DB05073	SRT501	thyroid.neoplasms	TRUE	9.3312	9.98322	4047	511	4558
DB00435	Nitric Oxide	cerebral.hemorrhage	TRUE	18.9046	6.51227	157	4406	4563
DB02659	Cholic Acid	cholestasis	TRUE	11.4049	7.46548	1843	2721	4564
DB00441	Gemcitabine	liver.neoplasms.experimental	TRUE	12.2684	7.14176	1305	3259	4564
DB00741	Hydrocortisone	glomerulonephritis	TRUE	12.2855	7.13948	1299	3265	4564
DB00179	Masoprocol	carcinoma.non.small.cell.lung	TRUE	9.75984	9.02386	3509	1056	4565
DB00949	Felbamate	alcoholism	TRUE	31.652	6.43839	25	4543	4568
DB02169	9,10-Deepithio-9,10-Didehydroacanthifolicin	diabetes.mellitus.type.2	TRUE	10.5726	8.04684	2593	1976	4569
DB05073	SRT501	lymphoma.t.cell.cutaneous	TRUE	9.72905	9.07164	3543	1027	4570
DB12445	Nitroaspirin	brain.injuries	TRUE	13.083	6.94338	972	3599	4571
DB00945	Acetylsalicylic acid	hypersensitivity	TRUE	10.3684	8.24121	2790	1782	4572
DB00252	Phenytoin	cerebral.hemorrhage	TRUE	13.8906	6.80372	719	3854	4573
DB13105	Resolvin E1	calcinosis	TRUE	18.6284	6.50856	166	4413	4579
DB09526	Hydroquinone	carcinoma.hepatocellular	TRUE	9.4104	9.71347	3935	645	4580
DB00741	Hydrocortisone	heart.failure	TRUE	10.0786	8.53196	3111	1470	4581
DB00627	Niacin	fatty.liver	TRUE	9.2742	10.1071	4133	453	4586
DB08908	Dimethyl fumarate	cholestasis	TRUE	9.88518	8.7973	3351	1238	4589
DB13242	Bucladesine	hypertension	TRUE	10.5223	8.0762	2640	1949	4589
DB11875	3,3'-diindolylmethane	liver.neoplasms.experimental	TRUE	9.70318	9.09363	3574	1019	4593
DB08059	Wortmannin	diabetes.mellitus.type.2	TRUE	10.947	7.74874	2247	2347	4594
DB01364	Ephedrine	coronary.artery.disease	TRUE	21.4298	6.46675	90	4506	4596
DB08951	Indoprofen	pulmonary.disease.chronic.obstructive	FALSE	24.7511	6.44412	62	4534	4596
DB14183	Geraniol	pulmonary.disease.chronic.obstructive	TRUE	9.80949	8.89265	3441	1156	4597
DB00197	Troglitazone	micronuclei.chromosome.defective	TRUE	10.7877	7.83491	2369	2228	4597
DB01576	Dextroamphetamine	cerebral.hemorrhage	TRUE	26.1403	6.43731	54	4545	4599
DB00143	Glutathione	diabetes.mellitus.type.2	TRUE	12.0436	7.20204	1450	3151	4601
DB00412	Rosiglitazone	arthritis.rheumatoid	TRUE	10.4665	8.12796	2699	1904	4603
[truncated: 3,655 more rows]

## Sheet: Table S3
id	drug	disease	overlap	z	fdr
DB13167	Alclofenac	cardiovascular.diseases	TRUE	66.5285	8,865E-07
DB00545	Pyridostigmine	cardiovascular.diseases	TRUE	66.3566	8,869E-07
DB09477	Enalaprilat	ventricular.dysfunction.left	TRUE	66.3039	8,870E-07
DB00234	Reboxetine	hypotension	TRUE	66.2907	8,870E-07
DB09242	Moxonidine	hyperglycemia	TRUE	49.9212	9,380E-07
DB01010	Edrophonium	learning.disorders	TRUE	49.9162	9,380E-07
DB01408	Bambuterol	learning.disorders	TRUE	49.9162	9,380E-07
DB04844	Tetrabenazine	parkinsonian.disorders	TRUE	49.9162	9,380E-07
DB00733	Pralidoxime	learning.disorders	TRUE	49.9162	9,380E-07
DB08814	Triflusal	leukemia.lymphocytic.chronic.b.cell	TRUE	49.8963	9,380E-07
DB01010	Edrophonium	memory.disorders	TRUE	49.8417	9,380E-07
DB01408	Bambuterol	memory.disorders	TRUE	49.8417	9,380E-07
DB00733	Pralidoxime	memory.disorders	TRUE	49.8417	9,380E-07
DB04817	Metamizole	kidney.failure.chronic	TRUE	49.8368	9,380E-07
DB01435	Antipyrine	kidney.failure.chronic	TRUE	49.8368	9,380E-07
DB00022	Peginterferon alfa-2b	alcoholism	TRUE	49.8169	9,380E-07
DB00867	Ritodrine	hyperglycemia	TRUE	49.8169	9,380E-07
DB00935	Oxymetazoline	neurotoxicity.syndromes	TRUE	49.807	9,380E-07
DB00359	Sulfadiazine	osteoporosis	TRUE	49.7575	9,380E-07
DB09477	Enalaprilat	hyperglycemia	TRUE	49.7131	9,381E-07
DB14566	Lavender oil	thrombosis	TRUE	49.6687	9,382E-07
DB08815	Lurasidone	hyperkinesis	TRUE	42.4053	2,240E-12
DB11829	Ruboxistaurin	pain	FALSE	39.6669	5,862E-09
DB11864	Preladenant	hypotension	TRUE	39.6665	5,901E-09
DB12138	PF-03715455	pneumonia	TRUE	39.6496	5,938E-09
DB00581	Lactulose	hypersensitivity	TRUE	39.6351	6,016E-09
DB12138	PF-03715455	hypersensitivity	TRUE	39.6351	6,016E-09
DB01082	Streptomycin	hypersensitivity	TRUE	39.6351	6,016E-09
DB08815	Lurasidone	hypotension	TRUE	35.2873	4,279E-10
DB03701	Vanoxerine	parkinsonian.disorders	TRUE	35.2536	4,359E-10
DB12946	8-cyclopentyl-1.3-dipropylxanthine	amphetamine.related.disorders	TRUE	35.2209	4,304E-10
DB01233	Metoclopramide	hyperglycemia	TRUE	34.425	1,027E-12
DB01090	Pentolinium	ventricular.dysfunction.left	TRUE	33.2841	1,008E-06
DB04846	Celiprolol	ventricular.dysfunction.left	TRUE	33.2841	1,008E-06
DB09242	Moxonidine	cardiomyopathy.hypertrophic	TRUE	33.2808	1,008E-06
DB01090	Pentolinium	cardiomyopathy.hypertrophic	TRUE	33.2808	1,008E-06
DB01435	Antipyrine	drug.hypersensitivity	TRUE	33.2808	1,008E-06
DB09257	Gimeracil	head.and.neck.neoplasms	TRUE	33.2808	1,008E-06
DB12684	Aviscumine	learning.disorders	TRUE	33.2775	1,008E-06
DB04846	Celiprolol	glomerulonephritis	TRUE	33.2775	1,008E-06
DB09242	Moxonidine	diabetes.mellitus	TRUE	33.2741	1,008E-06
DB09242	Moxonidine	micronuclei.chromosome.defective	TRUE	33.2741	1,008E-06
DB01090	Pentolinium	diabetes.mellitus	TRUE	33.2741	1,008E-06
DB01090	Pentolinium	micronuclei.chromosome.defective	TRUE	33.2741	1,008E-06
DB00889	Granisetron	micronuclei.chromosome.defective	TRUE	33.2741	1,008E-06
DB04996	Satraplatin	micronuclei.chromosome.defective	TRUE	33.2741	1,008E-06
DB06470	Clomethiazole	micronuclei.chromosome.defective	TRUE	33.2741	1,008E-06
DB09242	Moxonidine	muscular.diseases	TRUE	33.2708	1,008E-06
DB04817	Metamizole	ovarian.cysts	TRUE	33.2708	1,008E-06
DB00581	Lactulose	arthritis.experimental	TRUE	33.2708	1,008E-06
DB01090	Pentolinium	muscular.diseases	TRUE	33.2708	1,008E-06
DB01435	Antipyrine	ovarian.cysts	TRUE	33.2708	1,008E-06
DB04120	4-Methyl-1.2-Benzenediol	pain	TRUE	33.2708	1,008E-06
DB00359	Sulfadiazine	inflammatory.bowel.diseases	TRUE	33.2675	1,008E-06
DB08814	Triflusal	cardiovascular.diseases	TRUE	33.2642	1,008E-06
DB00359	Sulfadiazine	multiple.myeloma	TRUE	33.2576	1,008E-06
DB01058	Praziquantel	growth.disorders	TRUE	33.2543	1,008E-06
DB04871	Lorcaserin	pulmonary.disease.chronic.obstructive	FALSE	33.2543	1,008E-06
DB00889	Granisetron	pulmonary.disease.chronic.obstructive	TRUE	33.2543	1,008E-06
DB06817	Raltegravir	pulmonary.disease.chronic.obstructive	FALSE	33.2543	1,008E-06
DB00697	Tizanidine	pulmonary.disease.chronic.obstructive	TRUE	33.2543	1,008E-06
DB09118	Stiripentol	pulmonary.disease.chronic.obstructive	TRUE	33.2543	1,008E-06
DB00842	Oxazepam	pulmonary.disease.chronic.obstructive	FALSE	33.2543	1,008E-06
DB00581	Lactulose	cholestasis.extrahepatic	TRUE	33.2509	1,008E-06
DB06199	Atrasentan	heart.defects.congenital	TRUE	33.2509	1,008E-06
DB06460	Enrasentan	heart.defects.congenital	TRUE	33.2509	1,008E-06
DB00359	Sulfadiazine	acute.coronary.syndrome	TRUE	33.2476	1,008E-06
DB09242	Moxonidine	diabetes.mellitus.type.1	TRUE	33.241	1,008E-06
DB01090	Pentolinium	diabetes.mellitus.type.1	TRUE	33.241	1,008E-06
DB01185	Fluoxymesterone	diabetes.mellitus.type.1	TRUE	33.241	1,008E-06
DB12138	PF-03715455	diabetes.mellitus.type.1	TRUE	33.241	1,008E-06
DB01082	Streptomycin	crohn.disease	TRUE	33.241	1,008E-06
DB01082	Streptomycin	lung.diseases	TRUE	33.241	1,008E-06
DB09242	Moxonidine	diabetic.nephropathies	TRUE	33.2344	1,008E-06
DB12138	PF-03715455	thrombosis	TRUE	33.2311	1,008E-06
DB09242	Moxonidine	memory.disorders	TRUE	33.2278	1,008E-06
DB12684	Aviscumine	memory.disorders	TRUE	33.2278	1,008E-06
DB01058	Praziquantel	precursor.cell.lymphoblastic.leukemia.lymphoma	TRUE	33.2245	1,008E-06
DB04846	Celiprolol	pneumonia	TRUE	33.2245	1,008E-06
DB06634	Casopitant	substance.withdrawal.syndrome	TRUE	33.2245	1,008E-06
DB00697	Tizanidine	precursor.cell.lymphoblastic.leukemia.lymphoma	TRUE	33.2245	1,008E-06
DB01082	Streptomycin	kidney.failure.chronic	TRUE	33.2245	1,008E-06
DB00779	Nalidixic acid	fibrosis	TRUE	33.2212	1,008E-06
DB00234	Reboxetine	ventricular.dysfunction.left	TRUE	33.2179	1,008E-06
DB11699	Tropisetron	hepatolenticular.degeneration	TRUE	33.2179	1,008E-06
DB00436	Bendroflumethiazide	dyslipidemias	TRUE	33.2179	1,008E-06
DB01400	Neostigmine	nervous.system.diseases	TRUE	33.2112	1,008E-06
DB00760	Meropenem	drug.hypersensitivity	FALSE	33.2112	1,008E-06
DB00022	Peginterferon alfa-2b	cholangiocarcinoma	TRUE	33.2112	1,008E-06
DB00545	Pyridostigmine	glomerulonephritis	TRUE	33.2046	1,008E-06
DB00234	Reboxetine	glomerulonephritis	TRUE	33.2046	1,008E-06
DB00310	Chlorthalidone	psoriasis	TRUE	33.2013	1,008E-06
DB00350	Minoxidil	psoriasis	TRUE	33.2013	1,008E-06
DB12684	Aviscumine	colitis.ulcerative	TRUE	33.198	1,008E-06
DB12369	Sotrastaurin	hypersensitivity	FALSE	33.1947	1,008E-06
DB14566	Lavender oil	arthritis.experimental	TRUE	33.1914	1,008E-06
DB01424	Aminophenazone	ovarian.cysts	TRUE	33.1914	1,008E-06
DB00022	Peginterferon alfa-2b	inflammatory.bowel.diseases	TRUE	33.1848	1,008E-06
DB00889	Granisetron	dermatitis.allergic.contact	TRUE	33.1815	1,008E-06
DB00022	Peginterferon alfa-2b	hypertension.pulmonary	TRUE	33.1716	1,008E-06
DB09257	Gimeracil	autism.spectrum.disorder	TRUE	33.1684	1,008E-06
DB12768	BCG vaccine	multiple.myeloma	TRUE	33.1651	1,008E-06
DB01185	Fluoxymesterone	asthma	TRUE	33.1651	1,008E-06
DB12769	Lometrexol	recurrence	TRUE	33.1585	1,008E-06
DB09242	Moxonidine	fatty.liver	TRUE	33.1552	1,008E-06
DB04846	Celiprolol	fatty.liver	FALSE	33.1552	1,008E-06
DB12138	PF-03715455	hyperalgesia	TRUE	33.1552	1,008E-06
DB11629	Laropiprant	squamous.cell.carcinoma.of.head.and.neck	FALSE	33.1519	1,008E-06
DB02079	Aminooxyacetic acid	hernia.diaphragmatic	FALSE	33.1321	1,008E-06
DB00436	Bendroflumethiazide	celiac.disease	TRUE	33.1124	1,008E-06
DB04840	Debrisoquine	parkinson.disease	TRUE	33.1091	1,008E-06
DB01071	Mequitazine	substance.related.disorders	TRUE	33.1059	1,008E-06
DB01366	Procaterol	nervous.system.diseases	TRUE	33.0731	1,008E-06
DB00234	Reboxetine	fatty.liver	FALSE	32.962	1,009E-06
DB02024	3-phenylpropionic acid	cardiovascular.diseases	TRUE	32.923	1,009E-06
DB11699	Tropisetron	cholestasis	TRUE	32.9165	1,009E-06
DB00579	Mazindol	parkinsonian.disorders	TRUE	29.8227	1,027E-10
DB06413	Armodafinil	parkinsonian.disorders	FALSE	29.7394	1,231E-06
DB00389	Carbimazole	acute.coronary.syndrome	TRUE	29.7247	1,254E-06
DB09242	Moxonidine	hypotension	TRUE	29.7247	1,254E-06
DB01090	Pentolinium	hypotension	TRUE	29.7247	1,254E-06
DB00153	Ergocalciferol	non.alcoholic.fatty.liver.disease	FALSE	29.7108	1,237E-06
DB06413	Armodafinil	hyperkinesis	TRUE	29.7108	1,237E-06
DB00731	Nateglinide	hyperglycemia	TRUE	29.7108	1,237E-06
DB00153	Ergocalciferol	fatty.liver	FALSE	29.7031	1,252E-06
DB11460	Squalene	amyotrophic.lateral.sclerosis.1	TRUE	29.6995	1,234E-06
DB00022	Peginterferon alfa-2b	hepatolenticular.degeneration	TRUE	29.6966	1,247E-06
DB04854	Febuxostat	hepatolenticular.degeneration	TRUE	29.6966	1,247E-06
DB00359	Sulfadiazine	carcinoma.renal.cell	TRUE	29.6578	1,248E-06
DB01435	Antipyrine	heart.failure	TRUE	29.6561	1,253E-06
DB12138	PF-03715455	heart.failure	TRUE	29.6561	1,253E-06
DB12946	8-cyclopentyl-1.3-dipropylxanthine	hyperkinesis	TRUE	28.6962	2,714E-09
DB08815	Lurasidone	memory.disorders	TRUE	28.4031	2,980E-09
DB11757	Istradefylline	hypotension	TRUE	28.263	6,438E-08
DB12946	8-cyclopentyl-1.3-dipropylxanthine	anxiety.disorders	TRUE	28.2058	6,585E-08
DB03849	Cilomilast	hypersensitivity	TRUE	28.1752	6,595E-08
DB00796	Candesartan cilexetil	cardiovascular.diseases	TRUE	28.1701	6,595E-08
DB01112	Cefuroxime	multiple.sclerosis	TRUE	27.9943	1,095E-12
DB12478	Piribedil	hyperkinesis	TRUE	27.9052	5,944E-06
DB01366	Procaterol	hypersensitivity	TRUE	26.882	1,358E-04
DB12946	8-cyclopentyl-1.3-dipropylxanthine	drug.hypersensitivity	TRUE	26.411	3,790E-10
DB04865	Omacetaxine mepesuccinate	cerebral.hemorrhage	TRUE	26.3144	5,645E-14
DB04854	Febuxostat	pneumonia	TRUE	26.0291	3,471E-11
DB01366	Procaterol	pneumonia	TRUE	25.6226	5,232E-05
DB01112	Cefuroxime	hypersensitivity	TRUE	25.5277	7,874E-07
DB11562	Bicuculline	alcoholism	TRUE	24.9004	9,024E-15
DB00136	Calcitriol	polycystic.ovary.syndrome	TRUE	24.7696	2,001E-99
DB00513	Aminocaproic Acid	acute.kidney.injury	TRUE	24.5093	8,662E-13
DB01184	Domperidone	hernia.diaphragmatic	TRUE	23.9571	1,062E-09
DB01023	Felodipine	dyslipidemias	TRUE	23.9227	1,084E-09
DB00001	Lepirudin	drug.related.side.effects.and.adverse.reactions	FALSE	23.8284	7,802E-04
DB04898	Ximelagatran	thrombosis	TRUE	23.8151	7,828E-04
DB06690	Nitrous oxide	influenza.human	TRUE	23.6585	9,484E-08
DB00500	Tolmetin	celiac.disease	TRUE	23.0257	3,360E-04
DB12369	Sotrastaurin	pain	FALSE	22.94	2,837E-07
DB00581	Lactulose	pneumonia	TRUE	22.9257	2,830E-07
DB09477	Enalaprilat	diabetic.nephropathies	TRUE	22.9063	2,873E-07
DB07118	Hymecromone	micronuclei.chromosome.defective	FALSE	22.89	2,884E-07
DB01366	Procaterol	hernia.diaphragmatic	TRUE	22.705	3,018E-07
DB00513	Aminocaproic Acid	lung.diseases	TRUE	22.705	3,018E-07
DB00952	Naratriptan	hypotension	TRUE	22.6956	3,043E-07
DB06763	Saralasin	hyperglycemia	TRUE	22.6953	3,038E-07
DB14566	Lavender oil	multiple.sclerosis	TRUE	22.6906	3,038E-07
DB00425	Zolpidem	alcoholism	TRUE	22.3222	2,263E-09
DB00580	Valdecoxib	celiac.disease	FALSE	22.173	6,912E-09
DB14509	Lithium carbonate	thyroid.neoplasms	TRUE	21.9628	2,931E-08
DB00466	Picrotoxin	alcoholism	TRUE	21.4312	2,903E-07
DB01400	Neostigmine	learning.disorders	TRUE	21.169	7,449E-06
DB11757	Istradefylline	anxiety.disorders	TRUE	21.1638	7,421E-06
DB11864	Preladenant	anxiety.disorders	TRUE	21.1638	7,421E-06
DB11757	Istradefylline	hyperkinesis	TRUE	21.1562	7,436E-06
DB11864	Preladenant	hyperkinesis	TRUE	21.1562	7,436E-06
DB13352	Deanol	hyperplasia	FALSE	21.1404	7,482E-06
DB01400	Neostigmine	memory.disorders	TRUE	21.1268	7,466E-06
DB09221	Polaprezinc	skin.neoplasms	TRUE	21.1258	7,475E-06
DB05687	BL-1020	developmental.disabilities	TRUE	21.1251	7,499E-06
DB12316	9CUAB30	pulmonary.disease.chronic.obstructive	TRUE	21.1233	7,468E-06
DB00153	Ergocalciferol	hepatomegaly	FALSE	21.1187	7,531E-06
DB00355	Aztreonam	drug.related.side.effects.and.adverse.reactions	FALSE	21.1114	7,495E-06
DB11629	Laropiprant	pulmonary.disease.chronic.obstructive	FALSE	21.1109	7,507E-06
DB04844	Tetrabenazine	parkinson.disease	TRUE	21.1075	7,571E-06
DB09194	Etoperidone	seizures	TRUE	21.1	7,540E-06
DB01004	Ganciclovir	glomerulonephritis	TRUE	21.0957	7,562E-06
DB00733	Pralidoxime	alzheimer.disease	TRUE	21.0919	7,530E-06
DB00022	Peginterferon alfa-2b	osteoporosis	TRUE	21.076	7,553E-06
DB00116	Tetrahydrofolic acid	lung.diseases	TRUE	21.0757	7,619E-06
DB00349	Clobazam	respiratory.distress.syndrome.adult	TRUE	21.0757	7,619E-06
DB02024	3-phenylpropionic acid	micronuclei.chromosome.defective	FALSE	21.0568	7,619E-06
DB01435	Antipyrine	arthritis.rheumatoid	TRUE	21.0425	7,643E-06
DB00579	Mazindol	amphetamine.related.disorders	TRUE	21.0017	2,976E-08
DB04898	Ximelagatran	drug.related.side.effects.and.adverse.reactions	FALSE	20.9472	4,442E-09
DB08815	Lurasidone	amphetamine.related.disorders	TRUE	20.9277	4,491E-09
DB11994	Diacerein	calcinosis	TRUE	20.8748	7,987E-05
DB00137	Lutein	cerebral.hemorrhage	TRUE	20.66	1,945E-12
DB06763	Saralasin	keloid	TRUE	20.6031	1,229E-11
DB12465	Ketanserin	hyperalgesia	TRUE	20.4605	9,370E-22
DB01119	Diazoxide	cerebral.hemorrhage	TRUE	20.3552	2,552E-09
DB00007	Leuprolide	cerebral.hemorrhage	TRUE	20.3471	4,316E-08
DB11994	Diacerein	fibrosis	TRUE	20.2816	1,867E-05
DB00512	Vancomycin	celiac.disease	FALSE	20.2654	5,982E-08
DB11748	Benfotiamine	cognition.disorders	TRUE	20.2653	5,985E-08
DB14509	Lithium carbonate	hyperalgesia	TRUE	20.2084	6,209E-08
DB01576	Dextroamphetamine	multiple.myeloma	TRUE	20.1173	4,310E-07
DB00403	Ceruletide	liver.cirrhosis	TRUE	19.8894	3,959E-16
DB11581	Venetoclax	multiple.myeloma	TRUE	19.8369	1,557E-03
DB04817	Metamizole	drug.hypersensitivity	TRUE	19.7995	1,913E-04
DB08814	Triflusal	hyperglycemia	TRUE	19.7995	1,913E-04
DB00359	Sulfadiazine	hepatolenticular.degeneration	TRUE	19.7967	1,911E-04
DB00359	Sulfadiazine	ventricular.dysfunction.left	TRUE	19.7967	1,911E-04
DB11460	Squalene	coronary.disease	TRUE	19.7967	1,911E-04
DB14043	Palmidrol	dyslipidemias	TRUE	19.7967	1,911E-04
DB13167	Alclofenac	anemia	TRUE	19.7967	1,911E-04
DB13167	Alclofenac	dyslipidemias	TRUE	19.7967	1,911E-04
DB01400	Neostigmine	growth.disorders	TRUE	19.7962	1,905E-04
DB01010	Edrophonium	growth.disorders	TRUE	19.7962	1,905E-04
DB11460	Squalene	brain.neoplasms	TRUE	19.7962	1,905E-04
DB00697	Tizanidine	growth.disorders	TRUE	19.7962	1,905E-04
DB09118	Stiripentol	growth.disorders	TRUE	19.7962	1,905E-04
DB09279	Fimasartan	neurotoxicity.syndromes	TRUE	19.7939	1,905E-04
DB05687	BL-1020	parkinsonian.disorders	TRUE	19.7928	1,910E-04
DB01077	Etidronic acid	glomerulonephritis	TRUE	19.7928	1,910E-04
DB04920	Clevidipine	glomerulonephritis	FALSE	19.7928	1,910E-04
DB01424	Aminophenazone	learning.disorders	TRUE	19.7928	1,910E-04
DB12138	PF-03715455	atherosclerosis	TRUE	19.7894	1,910E-04
DB01077	Etidronic acid	hypersensitivity	TRUE	19.7872	7,937E-07
DB01090	Pentolinium	memory.disorders	TRUE	19.7836	1,914E-04
DB12900	Irdabisant	memory.disorders	TRUE	19.7836	1,914E-04
DB00389	Carbimazole	ischemia	TRUE	19.7832	1,920E-04
DB00190	Carbidopa	pain	TRUE	19.7832	1,920E-04
DB00359	Sulfadiazine	ischemia	TRUE	19.7832	1,920E-04
DB00669	Sumatriptan	astrocytoma	FALSE	19.7832	1,920E-04
DB00310	Chlorthalidone	hypotension	TRUE	19.783	1,921E-04
DB11460	Squalene	acute.coronary.syndrome	TRUE	19.783	1,921E-04
DB12138	PF-03715455	hypotension	TRUE	19.783	1,921E-04
DB00359	Sulfadiazine	leukemia.lymphocytic.chronic.b.cell	TRUE	19.7824	1,918E-04
DB04898	Ximelagatran	cardiovascular.diseases	FALSE	19.7824	1,918E-04
DB06736	Aceclofenac	multiple.sclerosis	FALSE	19.7822	1,910E-04
DB12138	PF-03715455	multiple.sclerosis	FALSE	19.7822	1,910E-04
DB08856	DADLE	hernia.diaphragmatic	TRUE	19.7815	1,919E-04
DB12138	PF-03715455	autoimmune.diseases	FALSE	19.7803	1,910E-04
DB01082	Streptomycin	autoimmune.diseases	FALSE	19.7803	1,910E-04
DB01366	Procaterol	stroke	TRUE	19.7784	7,998E-07
DB00581	Lactulose	dermatitis.allergic.contact	TRUE	19.778	1,922E-04
DB12138	PF-03715455	cholestasis.extrahepatic	TRUE	19.7761	1,913E-04
DB00581	Lactulose	inflammatory.bowel.diseases	TRUE	19.7756	1,913E-04
DB00889	Granisetron	dermatitis.contact	TRUE	19.7754	1,913E-04
DB00581	Lactulose	kidney.failure.chronic	TRUE	19.7745	1,924E-04
DB01058	Praziquantel	hepatomegaly	TRUE	19.7745	1,924E-04
DB04871	Lorcaserin	precursor.cell.lymphoblastic.leukemia.lymphoma	FALSE	19.7745	1,924E-04
DB12138	PF-03715455	kidney.failure.chronic	TRUE	19.7745	1,924E-04
DB06817	Raltegravir	precursor.cell.lymphoblastic.leukemia.lymphoma	FALSE	19.7745	1,924E-04
DB00842	Oxazepam	precursor.cell.lymphoblastic.leukemia.lymphoma	FALSE	19.7745	1,924E-04
DB08814	Triflusal	nervous.system.diseases	TRUE	19.7736	1,916E-04
DB11629	Laropiprant	lymphoma.t.cell.cutaneous	FALSE	19.7736	1,916E-04
DB01424	Aminophenazone	drug.hypersensitivity	TRUE	19.7736	1,916E-04
DB09242	Moxonidine	insulin.resistance	TRUE	19.7735	1,916E-04
DB00581	Lactulose	insulin.resistance	TRUE	19.7735	1,916E-04
DB01090	Pentolinium	insulin.resistance	TRUE	19.7735	1,916E-04
DB01018	Guanfacine	psoriasis	TRUE	19.7735	1,916E-04
DB12890	Dihydrexidine	pain	TRUE	19.768	1,918E-04
DB00731	Nateglinide	muscular.diseases	TRUE	19.768	1,918E-04
DB03849	Cilomilast	arthritis.experimental	TRUE	19.768	1,918E-04
DB14509	Lithium carbonate	muscular.diseases	TRUE	19.768	1,918E-04
DB00063	Eptifibatide	leukemia.lymphocytic.chronic.b.cell	TRUE	19.7666	1,921E-04
DB14566	Lavender oil	hypotension	TRUE	19.7644	1,929E-04
DB01077	Etidronic acid	hypotension	TRUE	19.7644	1,929E-04
DB04854	Febuxostat	hypotension	TRUE	19.7644	1,929E-04
DB12598	Nafamostat	hypotension	TRUE	19.7644	1,929E-04
DB01366	Procaterol	anemia	TRUE	19.7641	1,921E-04
DB11577	Indigotindisulfonic Acid	dyslipidemias	TRUE	19.7641	1,921E-04
DB00022	Peginterferon alfa-2b	leukemia.lymphocytic.chronic.b.cell	TRUE	19.7635	1,921E-04
DB00234	Reboxetine	cardiovascular.diseases	TRUE	19.7635	1,921E-04
DB14566	Lavender oil	cardiovascular.diseases	TRUE	19.7635	1,921E-04
DB00581	Lactulose	thrombosis	TRUE	19.7632	1,921E-04
DB11333	Poloxamer 188	thrombosis	TRUE	19.7632	1,921E-04
DB01082	Streptomycin	thrombosis	TRUE	19.7632	1,921E-04
DB14043	Palmidrol	celiac.disease	TRUE	19.7632	1,921E-04
DB12138	PF-03715455	liver.diseases	TRUE	19.7619	1,927E-04
DB01071	Mequitazine	amphetamine.related.disorders	TRUE	19.7619	1,927E-04
DB01366	Procaterol	lung.diseases	TRUE	19.7601	1,918E-04
DB00359	Sulfadiazine	cholestasis	TRUE	19.7601	1,918E-04
DB04854	Febuxostat	lung.diseases	TRUE	19.7601	1,918E-04
DB09477	Enalaprilat	glomerulonephritis	TRUE	19.7601	1,918E-04
DB01082	Streptomycin	cholestasis	TRUE	19.7601	1,918E-04
DB00545	Pyridostigmine	acute.kidney.injury	TRUE	19.7582	5,183E-06
DB04840	Debrisoquine	alzheimer.disease	TRUE	19.7442	1,924E-04
DB12684	Aviscumine	alzheimer.disease	TRUE	19.7442	1,924E-04
DB11629	Laropiprant	infertility.male	FALSE	19.7442	1,924E-04
DB11699	Tropisetron	kidney.failure.chronic	TRUE	19.7442	1,924E-04
DB01400	Neostigmine	drug.related.side.effects.and.adverse.reactions	TRUE	19.7439	1,923E-04
DB09477	Enalaprilat	diabetes.mellitus	TRUE	19.7421	1,941E-04
DB11699	Tropisetron	lupus.erythematosus.systemic	FALSE	19.7413	1,935E-04
DB00670	Pirenzepine	hypersensitivity	FALSE	19.7375	1,933E-04
DB09242	Moxonidine	polycystic.ovary.syndrome	TRUE	19.7375	1,933E-04
DB01090	Pentolinium	polycystic.ovary.syndrome	TRUE	19.7375	1,933E-04
DB00310	Chlorthalidone	heart.failure	TRUE	19.7371	1,927E-04
DB00618	Demeclocycline	nervous.system.diseases	TRUE	19.7351	1,926E-04
DB01427	Amrinone	nervous.system.diseases	TRUE	19.7351	1,926E-04
DB11699	Tropisetron	nervous.system.diseases	TRUE	19.7351	1,926E-04
DB06468	Cariporide	hernia.diaphragmatic	TRUE	19.7276	1,932E-04
DB02024	3-phenylpropionic acid	hyperglycemia	TRUE	19.7229	1,943E-04
DB04854	Febuxostat	hypersensitivity	TRUE	19.7105	1,263E-03
DB01069	Promethazine	substance.related.disorders	TRUE	19.6816	1,949E-04
DB12900	Irdabisant	hypertension	TRUE	19.6814	1,947E-04
DB00761	Potassium chloride	dyslipidemias	TRUE	19.6766	1,946E-04
DB09477	Enalaprilat	cholestasis	TRUE	19.6426	1,965E-04
DB09129	Chromic chloride	cerebral.hemorrhage	TRUE	19.6192	4,349E-07
DB01366	Procaterol	hyperalgesia	TRUE	19.6191	8,389E-07
DB12082	Vesnarinone	inflammatory.bowel.diseases	TRUE	19.5772	8,517E-07
DB01409	Tiotropium	diabetes.mellitus.type.1	TRUE	19.5657	8,573E-07
DB08814	Triflusal	brain.ischemia	TRUE	19.5592	8,582E-07
DB00208	Ticlopidine	cerebral.hemorrhage	TRUE	19.5302	2,079E-09
DB14183	Geraniol	polycystic.ovary.syndrome	TRUE	19.5178	4,062E-54
DB00593	Ethosuximide	celiac.disease	FALSE	19.3589	9,433E-08
DB12465	Ketanserin	hyperkinesis	TRUE	19.0761	2,185E-05
DB08826	Deferiprone	glomerulonephritis	TRUE	18.829	1,198E-04
DB02285	Protoporphyrin	cerebral.hemorrhage	TRUE	18.7773	5,233E-16
DB01112	Cefuroxime	asthma	TRUE	18.7714	2,764E-07
DB12072	Orantinib	calcinosis	TRUE	18.7321	1,027E-11
DB00512	Vancomycin	hypersensitivity	TRUE	18.5077	5,465E-06
DB04572	Thiotepa	cerebral.hemorrhage	TRUE	18.4674	1,072E-14
DB00579	Mazindol	cocaine.related.disorders	TRUE	18.2976	8,660E-08
DB11994	Diacerein	heart.valve.diseases	TRUE	18.255	4,857E-04
DB01366	Procaterol	brain.injuries	TRUE	18.2401	4,883E-04
DB00318	Codeine	glomerulonephritis	TRUE	18.1767	3,452E-04
DB00491	Miglitol	keloid	TRUE	18.1537	2,969E-14
DB04821	Nomifensine	amphetamine.related.disorders	TRUE	18.1435	1,219E-08
DB00270	Isradipine	infertility.male	TRUE	18.0506	2,426E-13
DB00900	Didanosine	drug.related.side.effects.and.adverse.reactions	TRUE	18.0487	3,735E-04
DB01162	Terazosin	cerebral.hemorrhage	TRUE	17.9947	5,488E-05
DB12445	Nitroaspirin	coronary.disease	TRUE	17.9852	4,455E-12
DB00545	Pyridostigmine	stroke	TRUE	17.647	1,735E-06
DB14566	Lavender oil	dermatitis.allergic.contact	TRUE	17.6213	1,751E-06
DB04865	Omacetaxine mepesuccinate	multiple.myeloma	TRUE	17.5959	5,748E-08
DB03849	Cilomilast	pneumonia	TRUE	17.5881	1,771E-06
DB12138	PF-03715455	brain.ischemia	TRUE	17.5878	1,776E-06
DB12082	Vesnarinone	hepatolenticular.degeneration	TRUE	17.5212	1,824E-06
DB08814	Triflusal	hyperalgesia	TRUE	17.5066	1,831E-06
DB01452	Diamorphine	hyperkinesis	TRUE	17.4868	3,686E-09
DB01283	Lumiracoxib	celiac.disease	TRUE	17.454	6,700E-05
DB00318	Codeine	thyroid.neoplasms	TRUE	17.4307	8,330E-10
DB00500	Tolmetin	proteinuria	TRUE	17.4189	8,411E-10
DB00513	Aminocaproic Acid	liver.cirrhosis	TRUE	17.4036	8,501E-10
DB12518	Raclopride	amphetamine.related.disorders	TRUE	17.3926	2,263E-07
DB00063	Eptifibatide	stroke	TRUE	17.3817	2,271E-07
DB08826	Deferiprone	alcoholism	TRUE	17.321	2,110E-05
DB04817	Metamizole	reperfusion.injury	TRUE	17.3034	2,124E-05
DB01435	Antipyrine	reperfusion.injury	TRUE	17.3034	2,124E-05
DB01424	Aminophenazone	fibrosis	TRUE	17.3034	2,124E-05
DB00466	Picrotoxin	autistic.disorder	TRUE	17.285	5,690E-09
DB00500	Tolmetin	drug.related.side.effects.and.adverse.reactions	TRUE	17.2273	7,585E-05
DB01068	Clonazepam	hypertension.pulmonary	TRUE	17.2137	2,179E-05
DB04846	Celiprolol	thrombosis	TRUE	17.1617	2,224E-05
DB11757	Istradefylline	drug.hypersensitivity	TRUE	17.1611	2,221E-05
DB04665	Coumarin	cerebral.hemorrhage	TRUE	17.1526	2,084E-10
DB12768	BCG vaccine	hyperplasia	FALSE	17.152	2,225E-05
DB00984	Nandrolone phenpropionate	hyperplasia	FALSE	17.1512	2,230E-05
DB12946	8-cyclopentyl-1.3-dipropylxanthine	depressive.disorder	TRUE	17.1445	2,227E-05
DB13514	Pranoprofen	leukemia.lymphocytic.chronic.b.cell	TRUE	17.1445	2,227E-05
DB12946	8-cyclopentyl-1.3-dipropylxanthine	ischemia	TRUE	17.1428	2,234E-05
DB01090	Pentolinium	diabetes.mellitus.type.2	TRUE	17.1291	2,243E-05
DB01173	Orphenadrine	precursor.cell.lymphoblastic.leukemia.lymphoma	TRUE	17.1078	2,250E-05
DB08604	Triclosan	carcinoma.hepatocellular	TRUE	17.0875	3,238E-42
DB01576	Dextroamphetamine	adenoma	TRUE	17.081	4,170E-12
DB12110	m-Chlorophenylpiperazine	alcoholism	TRUE	17.0709	5,818E-06
DB00336	Nitrofural	pancreatic.neoplasms	TRUE	17.0123	5,720E-10
DB01010	Edrophonium	alzheimer.disease	TRUE	16.9717	2,350E-05
DB01112	Cefuroxime	celiac.disease	TRUE	16.9568	1,347E-03
DB14183	Geraniol	glomerulonephritis.iga	TRUE	16.8909	3,778E-35
DB12160	Bucillamine	glomerulonephritis	TRUE	16.8663	2,194E-03
DB09231	Benidipine	infertility.female	TRUE	16.8524	8,355E-08
DB00851	Dacarbazine	cerebral.hemorrhage	TRUE	16.7966	1,289E-14
DB00153	Ergocalciferol	dyslipidemias	FALSE	16.642	1,135E-06
DB00621	Oxandrolone	coronary.disease	FALSE	16.642	1,135E-06
DB00621	Oxandrolone	dyslipidemias	FALSE	16.642	1,135E-06
DB01063	Acetophenazine	dyslipidemias	FALSE	16.642	1,135E-06
DB06634	Casopitant	infertility.female	FALSE	16.642	1,135E-06
DB11748	Benfotiamine	coronary.disease	FALSE	16.642	1,135E-06
DB04817	Metamizole	hyperglycemia	FALSE	16.6403	1,135E-06
DB00886	Omapatrilat	drug.hypersensitivity	FALSE	16.6403	1,135E-06
DB00906	Tiagabine	hyperkinesis	FALSE	16.6403	1,135E-06
DB01435	Antipyrine	hyperglycemia	FALSE	16.6403	1,135E-06
DB12684	Aviscumine	lymphoma.t.cell.cutaneous	FALSE	16.6403	1,135E-06
DB00849	Methylphenobarbital	lymphoma.t.cell.cutaneous	FALSE	16.6403	1,135E-06
DB06634	Casopitant	cardiomyopathy.hypertrophic	FALSE	16.6403	1,135E-06
DB06634	Casopitant	lymphoma.t.cell.cutaneous	FALSE	16.6403	1,135E-06
DB12900	Irdabisant	hyperkinesis	FALSE	16.6403	1,135E-06
DB06817	Raltegravir	lymphoma.t.cell.cutaneous	FALSE	16.6403	1,135E-06
DB08856	DADLE	alcoholism	FALSE	16.6403	1,135E-06
DB11119	Sodium iodide	alcoholism	FALSE	16.6403	1,135E-06
DB00779	Nalidixic acid	lymphoma.t.cell.cutaneous	FALSE	16.6403	1,135E-06
DB00278	Argatroban	glomerulonephritis	FALSE	16.6387	1,135E-06
DB00691	Moexipril	neurotoxicity.syndromes	FALSE	16.6387	1,135E-06
DB04120	4-Methyl-1.2-Benzenediol	parkinsonian.disorders	FALSE	16.6387	1,135E-06
DB01340	Cilazapril	neurotoxicity.syndromes	FALSE	16.6387	1,135E-06
DB08950	Indoramin	neurotoxicity.syndromes	FALSE	16.6387	1,135E-06
DB01255	Lisdexamfetamine	neurotoxicity.syndromes	FALSE	16.6387	1,135E-06
DB14726	Dabigatran	glomerulonephritis	FALSE	16.6387	1,135E-06
DB04817	Metamizole	diabetes.mellitus	FALSE	16.637	1,135E-06
DB04817	Metamizole	hyperplasia	FALSE	16.637	1,135E-06
DB01435	Antipyrine	diabetes.mellitus	FALSE	16.637	1,135E-06
DB01435	Antipyrine	hyperplasia	FALSE	16.637	1,135E-06
DB04871	Lorcaserin	micronuclei.chromosome.defective	FALSE	16.637	1,135E-06
DB06817	Raltegravir	micronuclei.chromosome.defective	FALSE	16.637	1,135E-06
DB00842	Oxazepam	micronuclei.chromosome.defective	FALSE	16.637	1,135E-06
DB00691	Moexipril	arthritis.experimental	FALSE	16.6354	1,135E-06
DB06634	Casopitant	carcinoma.basal.cell	FALSE	16.6354	1,135E-06
DB06634	Casopitant	ischemia	FALSE	16.6354	1,135E-06
DB06634	Casopitant	sezary.syndrome	FALSE	16.6354	1,135E-06
DB12783	Benserazide	glomerulosclerosis.focal.segmental	FALSE	16.6354	1,135E-06
DB01340	Cilazapril	arthritis.experimental	FALSE	16.6354	1,135E-06
DB01255	Lisdexamfetamine	arthritis.experimental	FALSE	16.6354	1,135E-06
DB13167	Alclofenac	muscular.diseases	FALSE	16.6354	1,135E-06
DB13167	Alclofenac	pain	FALSE	16.6354	1,135E-06
DB00569	Fondaparinux	hypoxia	FALSE	16.6337	1,135E-06
DB06634	Casopitant	myelodysplastic.syndromes	FALSE	16.6337	1,135E-06
DB04817	Metamizole	cardiovascular.diseases	FALSE	16.632	1,135E-06
DB01435	Antipyrine	cardiovascular.diseases	FALSE	16.632	1,135E-06
DB01435	Antipyrine	leukemia.lymphocytic.chronic.b.cell	FALSE	16.632	1,135E-06
DB01408	Bambuterol	anxiety.disorders	FALSE	16.632	1,135E-06
DB00886	Omapatrilat	multiple.myeloma	FALSE	16.6287	1,135E-06
DB01435	Antipyrine	amyotrophic.lateral.sclerosis	FALSE	16.6287	1,135E-06
DB01435	Antipyrine	carcinoma.transitional.cell	FALSE	16.6287	1,135E-06
DB06634	Casopitant	wilms.tumor	FALSE	16.6287	1,135E-06
DB06817	Raltegravir	wilms.tumor	FALSE	16.6287	1,135E-06
DB00842	Oxazepam	adenoma	FALSE	16.6287	1,135E-06
DB00842	Oxazepam	amyotrophic.lateral.sclerosis	FALSE	16.6287	1,135E-06
DB00842	Oxazepam	wilms.tumor	FALSE	16.6287	1,135E-06
DB01048	Abacavir	drug.related.side.effects.and.adverse.reactions	TRUE	16.6286	1,694E-09
DB09221	Polaprezinc	growth.disorders	FALSE	16.6271	1,135E-06
DB04871	Lorcaserin	thyroid.neoplasms	FALSE	16.6271	1,135E-06
DB06634	Casopitant	pulmonary.disease.chronic.obstructive	FALSE	16.6271	1,135E-06
DB00434	Cyproheptadine	growth.disorders	FALSE	16.6271	1,135E-06
DB13167	Alclofenac	brain.neoplasms	FALSE	16.6271	1,135E-06
DB04817	Metamizole	kidney.neoplasms	FALSE	16.6254	1,135E-06
DB01435	Antipyrine	kidney.neoplasms	FALSE	16.6254	1,135E-06
DB01435	Antipyrine	squamous.cell.carcinoma.of.head.and.neck	FALSE	16.6254	1,135E-06
DB12684	Aviscumine	squamous.cell.carcinoma.of.head.and.neck	FALSE	16.6254	1,135E-06
DB00691	Moexipril	heart.defects.congenital	FALSE	16.6254	1,135E-06
DB01340	Cilazapril	squamous.cell.carcinoma.of.head.and.neck	FALSE	16.6254	1,135E-06
DB00779	Nalidixic acid	squamous.cell.carcinoma.of.head.and.neck	FALSE	16.6254	1,135E-06
DB00842	Oxazepam	squamous.cell.carcinoma.of.head.and.neck	FALSE	16.6254	1,135E-06
DB12900	Irdabisant	hypotension	FALSE	16.6238	1,135E-06
DB08950	Indoramin	hypotension	FALSE	16.6238	1,135E-06
DB01435	Antipyrine	proteinuria	FALSE	16.6221	1,135E-06
DB00001	Lepirudin	hernia.diaphragmatic	FALSE	16.6204	1,135E-06
DB06736	Aceclofenac	leukemia.promyelocytic.acute	FALSE	16.6204	1,135E-06
DB00278	Argatroban	hernia.diaphragmatic	FALSE	16.6204	1,135E-06
DB00278	Argatroban	respiratory.distress.syndrome.adult	FALSE	16.6204	1,135E-06
DB00376	Trihexyphenidyl	hernia.diaphragmatic	FALSE	16.6204	1,135E-06
DB04817	Metamizole	lung.diseases	FALSE	16.6204	1,135E-06
DB04840	Debrisoquine	respiratory.distress.syndrome.adult	FALSE	16.6204	1,135E-06
DB01058	Praziquantel	respiratory.distress.syndrome.adult	FALSE	16.6204	1,135E-06
DB04898	Ximelagatran	hernia.diaphragmatic	FALSE	16.6204	1,135E-06
DB14726	Dabigatran	hernia.diaphragmatic	FALSE	16.6204	1,135E-06
DB01099	Flucytosine	pancreatic.neoplasms	TRUE	16.6201	2,908E-16
DB00153	Ergocalciferol	autoimmune.diseases	FALSE	16.6171	1,135E-06
DB12148	Menatetrenone	autoimmune.diseases	FALSE	16.6171	1,135E-06
DB04817	Metamizole	thrombosis	FALSE	16.6155	1,135E-06
DB00581	Lactulose	liver.cirrhosis.biliary	FALSE	16.6138	1,135E-06
DB12138	PF-03715455	liver.cirrhosis.biliary	FALSE	16.6138	1,135E-06
DB00153	Ergocalciferol	pneumonia	FALSE	16.6122	1,135E-06
DB00962	Zaleplon	kidney.failure.chronic	FALSE	16.6122	1,135E-06
DB01255	Lisdexamfetamine	neuroblastoma	FALSE	16.6122	1,135E-06
DB04817	Metamizole	fibrosis	FALSE	16.6105	1,135E-06
DB01435	Antipyrine	fibrosis	FALSE	16.6105	1,135E-06
DB00467	Enoxacin	coronary.disease	FALSE	16.6089	1,135E-06
DB00670	Pirenzepine	drug.hypersensitivity	FALSE	16.6056	1,135E-06
DB08815	Lurasidone	alcoholism	FALSE	16.6056	1,135E-06
DB12890	Dihydrexidine	drug.hypersensitivity	FALSE	16.6056	1,135E-06
DB12138	PF-03715455	non.alcoholic.fatty.liver.disease	FALSE	16.6056	1,135E-06
DB06817	Raltegravir	nervous.system.diseases	FALSE	16.6056	1,135E-06
DB00842	Oxazepam	nervous.system.diseases	FALSE	16.6056	1,135E-06
DB01435	Antipyrine	coronary.artery.disease	FALSE	16.6023	1,135E-06
DB12946	8-cyclopentyl-1.3-dipropylxanthine	parkinsonian.disorders	FALSE	16.6023	1,135E-06
DB04817	Metamizole	lupus.erythematosus.systemic	FALSE	16.6006	1,135E-06
DB01435	Antipyrine	lupus.erythematosus.systemic	FALSE	16.6006	1,135E-06
DB12138	PF-03715455	lupus.erythematosus.systemic	FALSE	16.6006	1,135E-06
DB01082	Streptomycin	lupus.erythematosus.systemic	FALSE	16.6006	1,135E-06
DB00842	Oxazepam	lupus.erythematosus.systemic	FALSE	16.6006	1,135E-06
DB00842	Oxazepam	psoriasis	FALSE	16.6006	1,135E-06
DB01435	Antipyrine	mouth.neoplasms	FALSE	16.599	1,135E-06
DB00962	Zaleplon	atherosclerosis	FALSE	16.599	1,135E-06
DB00962	Zaleplon	peripheral.nervous.system.diseases	FALSE	16.599	1,135E-06
DB01424	Aminophenazone	hyperplasia	FALSE	16.599	1,135E-06
DB01435	Antipyrine	skin.neoplasms	FALSE	16.5957	1,135E-06
DB01435	Antipyrine	brain.injuries	FALSE	16.5924	1,135E-06
DB04817	Metamizole	status.epilepticus	FALSE	16.5891	1,135E-06
DB01435	Antipyrine	status.epilepticus	FALSE	16.5891	1,135E-06
DB01340	Cilazapril	liver.diseases	FALSE	16.5858	1,135E-06
DB06817	Raltegravir	amphetamine.related.disorders	FALSE	16.5858	1,135E-06
DB12900	Irdabisant	bipolar.disorder	FALSE	16.5841	1,135E-06
DB06543	Astaxanthin	neurotoxicity.syndromes	TRUE	16.5817	8,618E-09
DB01108	Trilostane	growth.disorders	FALSE	16.5792	1,135E-06
DB06634	Casopitant	liver.neoplasms.experimental	FALSE	16.5775	1,135E-06
DB00349	Clobazam	anemia	FALSE	16.5759	1,135E-06
DB08980	Fendiline	hyperkinesis	TRUE	16.5712	1,810E-04
DB01435	Antipyrine	glioma	FALSE	16.5709	1,135E-06
DB00474	Methohexital	hyperkinesis	FALSE	16.5666	1,813E-04
DB00545	Pyridostigmine	diabetes.mellitus.type.1	FALSE	16.566	1,135E-06
DB06468	Cariporide	glomerulonephritis	FALSE	16.566	1,135E-06
DB12900	Irdabisant	parkinson.disease	FALSE	16.5545	1,135E-06
DB05295	Eldecalcitol	glomerulonephritis	FALSE	16.5503	3,674E-06
DB00275	Olmesartan	glomerulonephritis	TRUE	16.5425	1,192E-06
DB06196	Icatibant	thrombosis	TRUE	16.5393	6,942E-06
DB00569	Fondaparinux	arthritis.juvenile	FALSE	16.4989	1,135E-06
DB02329	Carbenoxolone	influenza.human	TRUE	16.481	3,301E-07
DB00593	Ethosuximide	multiple.sclerosis	FALSE	16.4648	1,550E-05
DB01010	Edrophonium	disease.models.animal	FALSE	16.4307	1,136E-06
DB01408	Bambuterol	disease.models.animal	FALSE	16.4307	1,136E-06
DB00962	Zaleplon	myocardial.ischemia	FALSE	16.4226	1,136E-06
DB00897	Triazolam	myocardial.ischemia	FALSE	16.4226	1,136E-06
DB02044	N-(3-(Aminomethyl)Benzyl)Acetamidine	hypersensitivity	TRUE	16.404	1,830E-09
DB00580	Valdecoxib	hypersensitivity	FALSE	16.3098	2,489E-06
DB12946	8-cyclopentyl-1.3-dipropylxanthine	substance.withdrawal.syndrome	TRUE	16.2761	1,378E-03
DB00390	Digoxin	glomerulonephritis	TRUE	16.2343	8,882E-06
DB12082	Vesnarinone	pneumonia	TRUE	16.233	5,788E-04
DB01576	Dextroamphetamine	leukemia.lymphocytic.chronic.b.cell	TRUE	16.1455	1,720E-10
DB01016	Glyburide	drug.related.side.effects.and.adverse.reactions	TRUE	16.1314	2,431E-10
DB04513	N-(6-Aminohexyl)-5-Chloro-1-Naphthalenesulfonamide	cocaine.related.disorders	TRUE	16.1255	1,209E-12
DB00701	Amprenavir	glomerulonephritis	TRUE	16.1158	1,416E-04
DB00334	Olanzapine	dyslipidemias	TRUE	16.1017	7,346E-15
DB00302	Tranexamic acid	multiple.myeloma	TRUE	16.0986	2,599E-10
DB00403	Ceruletide	lung.diseases	TRUE	16.0719	3,311E-06
DB00413	Pramipexole	anxiety.disorders	TRUE	16.0283	3,366E-06
DB09142	Sincalide	nervous.system.diseases	TRUE	16.0268	3,375E-06
DB01366	Procaterol	acute.coronary.syndrome	TRUE	16.0161	3,390E-06
DB00513	Aminocaproic Acid	thrombosis	TRUE	16.0016	3,408E-06
DB01077	Etidronic acid	pneumonia	TRUE	16.0008	3,410E-06
DB02044	N-(3-(Aminomethyl)Benzyl)Acetamidine	glomerulonephritis	TRUE	15.9456	3,488E-06
DB08826	Deferiprone	hypersensitivity	TRUE	15.9434	4,259E-04
DB03052	Dazoxiben	cardiovascular.diseases	TRUE	15.9348	4,105E-04
DB06763	Saralasin	fibrosis	TRUE	15.906	8,154E-06
DB14183	Geraniol	salivary.gland.neoplasms	TRUE	15.8896	7,185E-35
DB14513	Magnesium	fibrosis	TRUE	15.8817	6,795E-17
DB00796	Candesartan cilexetil	hernia.diaphragmatic	TRUE	15.8404	3,173E-03
DB00349	Clobazam	cardiovascular.diseases	TRUE	15.8372	3,173E-03
DB09477	Enalaprilat	fatty.liver	TRUE	15.8325	3,178E-03
DB00999	Hydrochlorothiazide	hypersensitivity	TRUE	15.7732	2,117E-06
DB00633	Dexmedetomidine	myocardial.reperfusion.injury	TRUE	15.7414	6,702E-12
DB00659	Acamprosate	hyperkinesis	TRUE	15.7342	2,268E-04
DB14476	DL-alpha-Tocopherol	cerebral.hemorrhage	TRUE	15.7258	3,663E-15
DB01698	Rutin	glomerulonephritis	TRUE	15.7244	1,000E-06
DB11994	Diacerein	liver.cirrhosis	TRUE	15.7137	1,003E-08
DB09061	Cannabidiol	thrombosis	TRUE	15.6975	7,678E-08
DB00001	Lepirudin	acute.kidney.injury	FALSE	15.6584	9,095E-08
DB06159	Rubitecan	cerebral.hemorrhage	TRUE	15.6407	2,244E-08
DB04513	N-(6-Aminohexyl)-5-Chloro-1-Naphthalenesulfonamide	hyperkinesis	TRUE	15.6331	7,130E-08
DB11251	Tocopherol	cerebral.hemorrhage	TRUE	15.6138	5,831E-09
DB00143	Glutathione	cerebral.hemorrhage	TRUE	15.6061	7,625E-20
DB12946	8-cyclopentyl-1.3-dipropylxanthine	seizures	TRUE	15.5069	6,046E-07
DB01418	Acenocoumarol	cardiovascular.diseases	TRUE	15.4935	6,091E-07
DB03052	Dazoxiben	hepatolenticular.degeneration	TRUE	15.4892	6,091E-07
DB00593	Ethosuximide	coronary.disease	FALSE	15.4885	6,098E-07
DB11780	Allicin	cerebral.hemorrhage	TRUE	15.4802	1,539E-08
DB08633	TNP-470	pancreatic.neoplasms	TRUE	15.4759	3,975E-11
DB00579	Mazindol	parkinson.disease	TRUE	15.4753	3,740E-09
DB04854	Febuxostat	glomerulonephritis	TRUE	15.4316	3,323E-03
DB01068	Clonazepam	thyroid.neoplasms	TRUE	15.3566	6,539E-07
DB04864	Huperzine A	nervous.system.diseases	TRUE	15.3403	6,598E-07
DB00413	Pramipexole	hypotension	TRUE	15.3027	2,151E-03
DB01366	Procaterol	cholestasis.extrahepatic	TRUE	15.3019	2,151E-03
DB12890	Dihydrexidine	amphetamine.related.disorders	TRUE	15.299	2,153E-03
DB14566	Lavender oil	hypersensitivity	TRUE	15.2949	2,155E-03
DB00238	Nevirapine	cardiovascular.diseases	TRUE	15.283	5,883E-09
DB00848	Levamisole	pancreatic.neoplasms	TRUE	15.2509	5,934E-15
DB04854	Febuxostat	asthma	TRUE	15.2303	7,141E-05
DB13919	Candesartan	pneumonia	TRUE	15.1911	9,325E-12
DB00334	Olanzapine	coronary.disease	TRUE	15.1814	6,257E-09
DB00579	Mazindol	alcoholism	TRUE	15.1216	4,620E-03
DB06184	AEG35156	myocardial.reperfusion.injury	TRUE	15.1049	1,317E-07
DB08604	Triclosan	liver.cirrhosis	TRUE	15.0529	5,892E-35
DB01576	Dextroamphetamine	head.and.neck.neoplasms	TRUE	15.0288	1,439E-12
DB14038	beta-Sitosterol	cerebral.hemorrhage	TRUE	14.9907	1,296E-06
DB00168	Aspartame	hyperalgesia	TRUE	14.9884	1,285E-12
DB00182	Amphetamine	glomerulonephritis	TRUE	14.9784	1,165E-06
DB12582	Piperine	cerebral.hemorrhage	TRUE	14.9276	1,364E-12
DB00861	Diflunisal	drug.related.side.effects.and.adverse.reactions	TRUE	14.9185	1,509E-07
DB00994	Neomycin	substance.withdrawal.syndrome	TRUE	14.9056	3,810E-10
DB00512	Vancomycin	multiple.sclerosis	FALSE	14.8818	7,033E-09
DB00579	Mazindol	memory.disorders	TRUE	14.8534	8,679E-07
DB01112	Cefuroxime	drug.related.side.effects.and.adverse.reactions	FALSE	14.8506	5,682E-06
DB00224	Indinavir	hepatolenticular.degeneration	TRUE	14.8446	8,717E-07
DB00418	Secobarbital	hyperalgesia	TRUE	14.8357	2,949E-16
DB12082	Vesnarinone	kidney.failure.chronic	TRUE	14.8342	5,731E-06
DB01189	Desflurane	glomerulonephritis	TRUE	14.8258	4,712E-05
DB01063	Acetophenazine	hyperplasia	FALSE	14.8179	4,722E-05
DB06176	Romidepsin	cerebral.hemorrhage	TRUE	14.8144	1,943E-10
DB00500	Tolmetin	asthma	TRUE	14.8114	9,336E-08
DB00268	Ropinirole	amphetamine.related.disorders	TRUE	14.8088	1,026E-07
DB00269	Chlorotrianisene	thrombosis	TRUE	14.7921	4,766E-05
DB00137	Lutein	multiple.myeloma	TRUE	14.7859	9,563E-11
DB01608	Periciazine	neoplasm.recurrence.local	TRUE	14.7853	4,787E-05
DB00659	Acamprosate	infarction.middle.cerebral.artery	TRUE	14.7838	4,791E-05
DB01112	Cefuroxime	lupus.erythematosus.systemic	FALSE	14.7748	5,885E-06
DB11473	Metrifonate	learning.disorders	TRUE	14.7688	2,590E-14
DB13105	Resolvin E1	lung.diseases	FALSE	14.768	5,897E-06
DB00841	Dobutamine	glomerulonephritis	TRUE	14.767	4,497E-08
DB04817	Metamizole	esophageal.neoplasms	TRUE	14.7659	4,810E-05
DB00686	Pentosan Polysulfate	celiac.disease	FALSE	14.7541	4,827E-05
DB01233	Metoclopramide	amphetamine.related.disorders	TRUE	14.7378	5,855E-05
DB01436	Alfacalcidol	hepatomegaly	TRUE	14.7263	9,873E-08
DB00399	Zoledronic acid	colorectal.neoplasms	TRUE	14.7113	4,614E-41
DB12110	m-Chlorophenylpiperazine	autistic.disorder	TRUE	14.7059	3,331E-09
DB01240	Epoprostenol	hyperalgesia	TRUE	14.704	5,911E-13
DB00413	Pramipexole	cocaine.related.disorders	TRUE	14.6974	1,085E-06
DB01283	Lumiracoxib	asthma	TRUE	14.6858	1,304E-08
DB08951	Indoprofen	infertility.female	TRUE	14.6754	4,360E-05
DB08951	Indoprofen	micronuclei.chromosome.defective	FALSE	14.6718	4,965E-05
DB06413	Armodafinil	pain	TRUE	14.6651	4,968E-05
DB00475	Chlordiazepoxide	acute.coronary.syndrome	FALSE	14.6497	4,996E-05
DB00334	Olanzapine	stroke	TRUE	14.6369	4,690E-19
DB04817	Metamizole	heart.failure	TRUE	14.6324	5,027E-05
DB00581	Lactulose	heart.failure	TRUE	14.6324	5,027E-05
DB11629	Laropiprant	diabetes.mellitus.experimental	FALSE	14.6283	5,035E-05
DB01400	Neostigmine	alzheimer.disease	TRUE	14.6278	5,038E-05
DB14509	Lithium carbonate	hypertension.pulmonary	TRUE	14.6188	5,053E-05
DB05434	ABT-510	glomerulonephritis	TRUE	14.6158	5,055E-05
DB00403	Ceruletide	hepatolenticular.degeneration	TRUE	14.6119	5,064E-05
DB08833	Taurochenodeoxycholic acid	neuroblastoma	TRUE	14.6096	5,069E-05
DB00419	Miglustat	coronary.disease	FALSE	14.6029	5,090E-05
DB01366	Procaterol	infarction.middle.cerebral.artery	TRUE	14.5899	5,110E-05
DB11558	Toluene	influenza.human	TRUE	14.5879	1,643E-11
DB00165	Pyridoxine	cerebral.hemorrhage	TRUE	14.5843	1,229E-04
DB01366	Procaterol	brain.ischemia	TRUE	14.5833	1,884E-07
DB00618	Demeclocycline	cholestasis	TRUE	14.5635	1,513E-03
DB11577	Indigotindisulfonic Acid	hepatomegaly	TRUE	14.5625	1,514E-03
DB01377	Magnesium oxide	leukemia	TRUE	14.5524	2,695E-17
DB00678	Losartan	cardiovascular.diseases	TRUE	14.5441	2,006E-12
DB00758	Clopidogrel	cerebral.hemorrhage	TRUE	14.5395	2,584E-06
DB01004	Ganciclovir	cerebral.hemorrhage	TRUE	14.5155	9,094E-06
DB11994	Diacerein	cholestasis.extrahepatic	TRUE	14.5118	9,108E-06
DB14513	Magnesium	cerebral.hemorrhage	TRUE	14.4825	6,138E-07
DB00439	Cerivastatin	inflammatory.bowel.diseases	TRUE	14.4804	5,490E-13
DB00781	Polymyxin B	hyperalgesia	TRUE	14.4706	3,886E-17
DB12881	Indole-3-carbinol	cerebral.hemorrhage	TRUE	14.4615	4,021E-12
DB00376	Trihexyphenidyl	cognition.disorders	TRUE	14.4488	2,052E-07
DB01297	Practolol	hyperalgesia	TRUE	14.4482	2,483E-13
DB00493	Cefotaxime	cerebral.hemorrhage	TRUE	14.4377	6,733E-07
DB01240	Epoprostenol	crohn.disease	TRUE	14.4255	3,811E-05
DB08951	Indoprofen	amphetamine.related.disorders	FALSE	14.4246	3,819E-05
DB00235	Milrinone	brain.injuries	TRUE	14.4206	3,838E-05
DB14512	Mometasone furoate	nervous.system.diseases	TRUE	14.4002	2,851E-09
DB02745	Uridine	cerebral.hemorrhage	TRUE	14.3622	7,105E-07
DB08059	Wortmannin	leukemia	TRUE	14.3359	7,032E-27
DB00184	Nicotine	cerebral.hemorrhage	TRUE	14.2949	3,330E-22
DB00636	Clofibrate	glomerulonephritis	TRUE	14.2672	5,911E-07
DB09140	Oxygen	polycystic.ovary.syndrome	TRUE	14.2602	3,528E-35
DB01004	Ganciclovir	influenza.human	FALSE	14.2586	1,209E-06
DB04839	Cyproterone acetate	glomerulonephritis	TRUE	14.2162	6,952E-09
DB00642	Pemetrexed	glomerulonephritis	TRUE	14.2056	3,822E-06
DB13063	Parthenolide	diabetes.mellitus.type.2	TRUE	14.2011	2,323E-18
DB00343	Diltiazem	multiple.sclerosis	TRUE	14.181	7,232E-07
DB00494	Entacapone	alcoholism	TRUE	14.1806	2,595E-05
DB00373	Timolol	substance.withdrawal.syndrome	TRUE	14.1422	7,717E-09
DB08980	Fendiline	thrombosis	TRUE	14.1411	2,324E-05
DB11699	Tropisetron	psoriasis	TRUE	14.1408	2,322E-05
DB00063	Eptifibatide	drug.related.side.effects.and.adverse.reactions	FALSE	14.1389	2,327E-05
DB11699	Tropisetron	inflammation	TRUE	14.1356	2,344E-05
DB00512	Vancomycin	drug.hypersensitivity	TRUE	14.1352	7,319E-05
DB00268	Ropinirole	hyperalgesia	TRUE	14.1091	1,188E-14
DB04898	Ximelagatran	acute.kidney.injury	FALSE	14.1079	2,605E-07
DB14726	Dabigatran	acute.kidney.injury	FALSE	14.1079	2,605E-07
DB01223	Aminophylline	multiple.myeloma	TRUE	14.1053	2,718E-03
DB11577	Indigotindisulfonic Acid	infertility.male	TRUE	14.1032	1,328E-06
DB00418	Secobarbital	hyperkinesis	FALSE	14.081	1,346E-06
DB12618	Apocynin	hernia.diaphragmatic	TRUE	14.0754	2,669E-11
DB00669	Sumatriptan	glomerulonephritis	FALSE	14.0657	6,150E-04
DB00779	Nalidixic acid	learning.disorders	TRUE	14.0657	6,150E-04
DB00001	Lepirudin	cardiovascular.diseases	FALSE	14.0623	6,145E-04
DB00278	Argatroban	cardiovascular.diseases	FALSE	14.0623	6,145E-04
DB00214	Torasemide	cardiovascular.diseases	TRUE	14.0623	6,145E-04
DB00343	Diltiazem	drug.hypersensitivity	TRUE	14.0612	1,880E-06
DB04846	Celiprolol	hypotension	TRUE	14.0611	6,148E-04
DB01082	Streptomycin	hypotension	TRUE	14.0611	6,148E-04
DB14726	Dabigatran	hypotension	FALSE	14.0611	6,148E-04
DB00581	Lactulose	crohn.disease	TRUE	14.0573	6,147E-04
DB12138	PF-03715455	crohn.disease	TRUE	14.0573	6,147E-04
DB00341	Cetirizine	hypertension.pulmonary	TRUE	14.0572	1,367E-06
DB06634	Casopitant	alcoholism	TRUE	14.0572	6,151E-04
DB05817	Laromustine	recurrence	TRUE	14.0488	6,166E-04
DB01058	Praziquantel	pulmonary.disease.chronic.obstructive	TRUE	14.0488	6,166E-04
DB01408	Bambuterol	growth.disorders	TRUE	14.0488	6,166E-04
DB00359	Sulfadiazine	pulmonary.disease.chronic.obstructive	TRUE	14.0488	6,166E-04
DB11748	Benfotiamine	hepatolenticular.degeneration	FALSE	14.0475	6,171E-04
DB00190	Carbidopa	amphetamine.related.disorders	TRUE	14.046	6,167E-04
DB01090	Pentolinium	liver.diseases	TRUE	14.046	6,167E-04
DB00581	Lactulose	pain	TRUE	14.0449	6,171E-04
DB00359	Sulfadiazine	carcinoma.basal.cell	TRUE	14.0449	6,171E-04
DB01018	Guanfacine	ischemia	TRUE	14.0449	6,171E-04
DB11333	Poloxamer 188	cerebral.hemorrhage	TRUE	14.0424	6,168E-04
DB12138	PF-03715455	inflammatory.bowel.diseases	TRUE	14.0424	6,168E-04
DB01082	Streptomycin	inflammatory.bowel.diseases	TRUE	14.0424	6,168E-04
DB06403	Ambrisentan	stroke	TRUE	14.0411	6,169E-04
DB05407	TBC-3711	stroke	TRUE	14.0411	6,169E-04
DB06558	Tezosentan	stroke	TRUE	14.0411	6,169E-04
DB00359	Sulfadiazine	neurodegenerative.diseases	TRUE	14.0405	6,174E-04
DB00897	Triazolam	calcinosis	TRUE	14.0405	6,174E-04
DB09242	Moxonidine	bipolar.disorder	TRUE	14.0403	6,174E-04
DB01090	Pentolinium	bipolar.disorder	TRUE	14.0403	6,174E-04
DB09026	Aliskiren	psoriasis	TRUE	14.0391	6,178E-04
DB12945	Dihydralazine	psoriasis	TRUE	14.0391	6,178E-04
DB04120	4-Methyl-1.2-Benzenediol	memory.disorders	TRUE	14.0375	6,172E-04
DB01366	Procaterol	ischemia	TRUE	14.0368	6,174E-04
DB00022	Peginterferon alfa-2b	carcinoma.basal.cell	TRUE	14.0368	6,174E-04
DB00867	Ritodrine	muscular.diseases	TRUE	14.0368	6,174E-04
DB11699	Tropisetron	muscular.diseases	TRUE	14.0368	6,174E-04
DB00929	Misoprostol	anemia	TRUE	14.0367	6,177E-04
DB01424	Aminophenazone	squamous.cell.carcinoma.of.head.and.neck	FALSE	14.0367	6,177E-04
DB01168	Procarbazine	micronuclei.chromosome.defective	TRUE	14.0364	6,179E-04
DB12518	Raclopride	developmental.disabilities	TRUE	14.0364	6,179E-04
DB06413	Armodafinil	micronuclei.chromosome.defective	TRUE	14.0364	6,179E-04
DB08815	Lurasidone	developmental.disabilities	TRUE	14.0364	6,179E-04
DB00731	Nateglinide	micronuclei.chromosome.defective	TRUE	14.0364	6,179E-04
DB12478	Piribedil	developmental.disabilities	TRUE	14.0364	6,179E-04
DB12518	Raclopride	glomerulonephritis	TRUE	14.0357	6,180E-04
DB11333	Poloxamer 188	coronary.artery.disease	TRUE	14.0357	6,180E-04
DB04854	Febuxostat	heart.valve.diseases	TRUE	14.0357	6,180E-04
DB01348	Spirapril	neurotoxicity.syndromes	FALSE	14.0357	6,180E-04
DB05490	AMG-131	glomerulonephritis	TRUE	14.0357	6,180E-04
DB13167	Alclofenac	coronary.artery.disease	FALSE	14.0357	6,180E-04
DB00269	Chlorotrianisene	cerebral.hemorrhage	TRUE	14.0354	6,176E-04
DB11699	Tropisetron	inflammatory.bowel.diseases	TRUE	14.0354	6,176E-04
DB12138	PF-03715455	fatty.liver	TRUE	14.0345	6,186E-04
DB01356	Lithium cation	cerebral.hemorrhage	TRUE	14.0332	2,237E-12
DB09142	Sincalide	status.epilepticus	TRUE	14.0324	6,188E-04
DB00359	Sulfadiazine	kidney.failure.chronic	TRUE	14.0321	6,187E-04
DB00889	Granisetron	infertility.male	TRUE	14.0321	6,187E-04
DB00545	Pyridostigmine	dyslipidemias	FALSE	14.0313	6,187E-04
DB00867	Ritodrine	anemia	TRUE	14.0313	6,187E-04
DB12463	Semagacestat	coronary.disease	FALSE	14.0313	6,187E-04
DB13514	Pranoprofen	dyslipidemias	TRUE	14.0313	6,187E-04
DB04920	Clevidipine	dyslipidemias	FALSE	14.0313	6,187E-04
DB00653	Magnesium sulfate	muscular.diseases	TRUE	14.0296	6,185E-04
DB11994	Diacerein	hyperglycemia	FALSE	14.0295	6,189E-04
DB09221	Polaprezinc	kidney.diseases	TRUE	14.0295	6,189E-04
DB06403	Ambrisentan	heart.failure	TRUE	14.0285	6,188E-04
DB00198	Oseltamivir	inflammatory.bowel.diseases	TRUE	14.0285	6,188E-04
DB01408	Bambuterol	drug.related.side.effects.and.adverse.reactions	TRUE	14.0272	6,183E-04
DB04871	Lorcaserin	diabetes.mellitus.experimental	FALSE	14.0272	6,186E-04
DB00234	Reboxetine	psoriasis	TRUE	14.0272	6,186E-04
DB14566	Lavender oil	insulin.resistance	TRUE	14.0272	6,186E-04
DB08950	Indoramin	diabetes.mellitus.experimental	TRUE	14.0272	6,186E-04
DB00581	Lactulose	skin.diseases	TRUE	14.0268	6,186E-04
DB12709	Tributyrin	hyperalgesia	TRUE	14.0256	5,465E-13
DB03849	Cilomilast	autoimmune.diseases	FALSE	14.025	6,186E-04
DB00528	Lercanidipine	dyslipidemias	FALSE	14.0196	6,198E-04
DB00656	Trazodone	neurotoxicity.syndromes	TRUE	14.0178	6,201E-04
DB04846	Celiprolol	cholestasis	TRUE	14.0178	6,201E-04
DB00350	Minoxidil	proteinuria	TRUE	14.0178	6,193E-04
DB04866	Halofuginone	hypersensitivity	TRUE	14.017	6,203E-04
DB00022	Peginterferon alfa-2b	multiple.myeloma	TRUE	14.0165	6,211E-04
DB11629	Laropiprant	wilms.tumor	FALSE	14.0165	6,211E-04
DB12138	PF-03715455	asthma	TRUE	14.0165	6,211E-04
DB04854	Febuxostat	multiple.myeloma	TRUE	14.0165	6,211E-04
DB00063	Eptifibatide	cardiovascular.diseases	FALSE	14.0144	6,206E-04
DB14509	Lithium carbonate	fibrosis	TRUE	14.0144	6,206E-04
DB00022	Peginterferon alfa-2b	substance.withdrawal.syndrome	TRUE	14.0142	6,199E-04
DB11263	Polydatin	glomerulonephritis	TRUE	14.0138	4,438E-05
DB04741	Myxothiazol	celiac.disease	TRUE	14.0134	6,202E-04
DB02024	3-phenylpropionic acid	coronary.artery.disease	TRUE	14.0109	6,207E-04
DB00779	Nalidixic acid	adenocarcinoma	TRUE	14.0103	6,214E-04
DB06413	Armodafinil	nervous.system.diseases	TRUE	14.009	6,212E-04
DB01010	Edrophonium	carcinoma.renal.cell	TRUE	14.0038	6,213E-04
DB00539	Toremifene	dyslipidemias	FALSE	14.0038	6,213E-04
DB01409	Tiotropium	drug.hypersensitivity	TRUE	13.9976	6,228E-04
DB14566	Lavender oil	skin.diseases	TRUE	13.9896	6,237E-04
DB00640	Adenosine	diabetes.mellitus.type.2	TRUE	13.9883	3,101E-19
DB07118	Hymecromone	leukemia.lymphocytic.chronic.b.cell	FALSE	13.9864	6,250E-04
DB06199	Atrasentan	disease.progression	TRUE	13.986	6,245E-04
DB00697	Tizanidine	diabetes.mellitus.type.2	TRUE	13.9819	6,256E-04
DB00349	Clobazam	dermatitis.allergic.contact	TRUE	13.9818	6,258E-04
DB01019	Bethanechol	diabetes.mellitus.type.1	TRUE	13.9775	6,254E-04
DB00528	Lercanidipine	infertility.male	TRUE	13.9642	3,430E-06
DB12082	Vesnarinone	hypersensitivity	TRUE	13.9599	2,549E-04
DB01708	Prasterone	insulin.resistance	TRUE	13.9591	1,451E-17
DB01128	Bicalutamide	salivary.gland.neoplasms	TRUE	13.9543	1,246E-26
DB01238	Aripiprazole	memory.disorders	TRUE	13.9426	6,589E-08
DB14726	Dabigatran	drug.related.side.effects.and.adverse.reactions	FALSE	13.9382	1,808E-03
DB01427	Amrinone	multiple.sclerosis	TRUE	13.9377	1,939E-03
DB12695	Phenethyl Isothiocyanate	polycystic.ovary.syndrome	TRUE	13.9308	1,852E-30
DB08895	Tofacitinib	liver.cirrhosis.biliary	TRUE	13.9299	3,317E-17
DB04864	Huperzine A	acute.kidney.injury	TRUE	13.929	1,759E-06
DB00513	Aminocaproic Acid	drug.related.side.effects.and.adverse.reactions	FALSE	13.9261	4,241E-04
DB00425	Zolpidem	autistic.disorder	TRUE	13.8751	2,337E-06
DB11175	Zinc picolinate	hypertension.pulmonary	TRUE	13.8747	1,345E-05
DB08877	Ruxolitinib	cerebral.hemorrhage	TRUE	13.8732	4,602E-10
DB00672	Chlorpropamide	hyperglycemia	TRUE	13.871	9,027E-06
DB01068	Clonazepam	fatty.liver	TRUE	13.8685	1,379E-05
DB00235	Milrinone	pulmonary.disease.chronic.obstructive	TRUE	13.8617	4,951E-07
DB11669	Ortataxel	leukemia.lymphocytic.chronic.b.cell	TRUE	13.8617	4,808E-10
DB01366	Procaterol	arthritis.experimental	TRUE	13.8609	9,090E-06
DB00929	Misoprostol	fibrosis	TRUE	13.8539	9,107E-06
DB00109	Enfuvirtide	liver.neoplasms.experimental	TRUE	13.8538	9,113E-06
DB01105	Sibutramine	cerebral.hemorrhage	TRUE	13.853	2,350E-08
DB12697	Methylselenocysteine	cerebral.hemorrhage	TRUE	13.853	1,481E-08
DB09167	Dosulepin	nervous.system.diseases	TRUE	13.8516	9,121E-06
DB08815	Lurasidone	substance.withdrawal.syndrome	TRUE	13.8487	1,097E-03
DB00318	Codeine	hypertension.pulmonary	TRUE	13.8435	1,772E-04
DB00778	Roxithromycin	multiple.myeloma	TRUE	13.8424	4,710E-07
DB08604	Triclosan	kidney.diseases	TRUE	13.8401	1,250E-29
DB00695	Furosemide	drug.related.side.effects.and.adverse.reactions	TRUE	13.8225	1,904E-07
DB01075	Diphenhydramine	hypertension.pulmonary	TRUE	13.7989	9,352E-06
DB00271	Diatrizoate	thrombosis	TRUE	13.7762	7,754E-08
DB06730	Gestodene	acute.kidney.injury	TRUE	13.7723	1,486E-10
DB04513	N-(6-Aminohexyl)-5-Chloro-1-Naphthalenesulfonamide	substance.withdrawal.syndrome	TRUE	13.7537	1,399E-09
DB00391	Sulpiride	nervous.system.diseases	TRUE	13.7524	8,594E-08
DB01189	Desflurane	inflammatory.bowel.diseases	TRUE	13.7356	3,397E-07
DB11994	Diacerein	keloid	TRUE	13.7327	1,459E-05
DB00063	Eptifibatide	cholestasis	TRUE	13.7315	1,461E-05
DB01205	Flumazenil	autistic.disorder	TRUE	13.731	1,642E-09
DB08828	Vismodegib	cerebral.hemorrhage	TRUE	13.7227	1,676E-05
DB00746	Deferoxamine	cerebral.hemorrhage	TRUE	13.6992	4,038E-17
DB00291	Chlorambucil	pancreatic.neoplasms	TRUE	13.6951	2,218E-19
DB01186	Pergolide	hyperkinesis	TRUE	13.6863	3,439E-05
DB06155	Rimonabant	hernia.diaphragmatic	TRUE	13.6841	1,034E-06
DB00498	Phenindione	pancreatic.neoplasms	TRUE	13.671	1,450E-09
DB00296	Ropivacaine	lupus.erythematosus.systemic	TRUE	13.6201	3,580E-10
DB01576	Dextroamphetamine	esophageal.neoplasms	TRUE	13.6155	2,427E-12
DB00744	Zileuton	glomerulonephritis	TRUE	13.6144	1,485E-06
DB00598	Labetalol	hyperalgesia	TRUE	13.6085	1,401E-13
DB00636	Clofibrate	crohn.disease	TRUE	13.6033	6,018E-15
DB00235	Milrinone	hernia.diaphragmatic	TRUE	13.5961	6,583E-04
DB01041	Thalidomide	leukemia	TRUE	13.5912	4,954E-24
DB00278	Argatroban	drug.related.side.effects.and.adverse.reactions	FALSE	13.591	6,598E-04
DB01708	Prasterone	glomerulonephritis	TRUE	13.5881	2,731E-06
DB00855	Aminolevulinic acid	influenza.human	FALSE	13.5729	2,360E-08
DB13063	Parthenolide	multiple.myeloma	TRUE	13.5698	8,689E-11
DB00474	Methohexital	hyperalgesia	TRUE	13.5643	8,019E-12
DB01393	Bezafibrate	hepatomegaly	TRUE	13.5509	5,182E-19
DB06691	Mepyramine	hyperkinesis	TRUE	13.5473	3,790E-05
DB09231	Benidipine	growth.disorders	TRUE	13.5325	9,975E-07
DB00268	Ropinirole	substance.withdrawal.syndrome	TRUE	13.5318	4,424E-11
DB00999	Hydrochlorothiazide	multiple.sclerosis	TRUE	13.5074	7,816E-06
DB00580	Valdecoxib	multiple.sclerosis	FALSE	13.5008	1,615E-06
DB01396	Digitoxin	leukemia	TRUE	13.4973	7,442E-19
DB01120	Gliclazide	cerebral.hemorrhage	TRUE	13.4919	5,357E-05
DB01045	Rifampicin	hepatomegaly	TRUE	13.4564	1,170E-20
DB01182	Propafenone	myocardial.reperfusion.injury	TRUE	13.4529	2,216E-08
DB00296	Ropivacaine	cerebral.hemorrhage	TRUE	13.4262	8,367E-10
DB00178	Ramipril	lung.diseases	TRUE	13.4199	1,152E-04
DB01184	Domperidone	kidney.failure.chronic	TRUE	13.4186	1,292E-06
DB00168	Aspartame	cerebral.hemorrhage	TRUE	13.4179	4,701E-05
DB00593	Ethosuximide	hypersensitivity	FALSE	13.3981	1,696E-06
DB00633	Dexmedetomidine	heart.valve.diseases	TRUE	13.3919	3,755E-06
DB01418	Acenocoumarol	coronary.disease	TRUE	13.382	1,012E-03
DB00641	Simvastatin	ovarian.neoplasms	TRUE	13.3811	2,898E-30
DB01656	Roflumilast	influenza.human	TRUE	13.3764	1,015E-03
DB00573	Fenoprofen	diabetes.mellitus.type.1	TRUE	13.3689	2,917E-05
DB00153	Ergocalciferol	diabetes.mellitus.type.2	TRUE	13.3648	4,452E-07
DB06603	Panobinostat	hypertension	TRUE	13.3566	3,357E-28
DB08633	TNP-470	hernia.diaphragmatic	TRUE	13.3331	7,375E-06
DB01193	Acebutolol	hyperkinesis	TRUE	13.3298	7,446E-06
DB12617	Mizoribine	hyperalgesia	TRUE	13.3291	7,448E-06
DB00999	Hydrochlorothiazide	asthma	TRUE	13.3236	1,192E-08
DB02044	N-(3-(Aminomethyl)Benzyl)Acetamidine	calcinosis	TRUE	13.3068	5,718E-07
DB02513	Thymol	cerebral.hemorrhage	TRUE	13.271	1,981E-04
DB05382	Iodine	cerebral.hemorrhage	TRUE	13.2698	9,832E-05
DB09231	Benidipine	dyslipidemias	TRUE	13.2693	2,766E-05
DB05773	Trastuzumab emtansine	hyperalgesia	TRUE	13.2623	4,327E-11
DB00403	Ceruletide	inflammatory.bowel.diseases	TRUE	13.2385	3,388E-04
DB00297	Bupivacaine	ovarian.cysts	TRUE	13.2087	8,034E-04
DB12082	Vesnarinone	glomerulonephritis	TRUE	13.2054	8,034E-04
DB14566	Lavender oil	pneumonia	TRUE	13.2054	8,054E-04
DB00318	Codeine	multiple.myeloma	TRUE	13.2047	8,038E-04
DB06603	Panobinostat	leukemia.myeloid.acute	TRUE	13.1953	1,832E-27
DB00973	Ezetimibe	dyslipidemias	TRUE	13.1933	1,007E-08
DB00528	Lercanidipine	infertility.female	TRUE	13.1887	3,385E-06
DB00403	Ceruletide	infarction.middle.cerebral.artery	TRUE	13.1779	2,347E-06
DB00001	Lepirudin	liver.cirrhosis	TRUE	13.1723	1,670E-06
DB08951	Indoprofen	drug.hypersensitivity	FALSE	13.1641	8,617E-05
DB01366	Procaterol	lupus.erythematosus.systemic	TRUE	13.1502	8,675E-05
DB00503	Ritonavir	colonic.neoplasms	TRUE	13.1475	2,921E-26
DB09068	Vortioxetine	amphetamine.related.disorders	TRUE	13.1467	8,260E-04
DB01173	Orphenadrine	hepatomegaly	TRUE	13.1431	8,688E-05
DB00780	Phenelzine	kidney.failure.chronic	TRUE	13.1349	8,708E-05
DB00284	Acarbose	hepatomegaly	FALSE	13.1349	8,708E-05
DB12617	Mizoribine	hypertension.pulmonary	TRUE	13.1347	8,720E-05
DB12946	8-cyclopentyl-1.3-dipropylxanthine	nerve.degeneration	TRUE	13.1337	8,728E-05
DB01203	Nadolol	cardiovascular.diseases	TRUE	13.1324	8,727E-05
DB08839	Serotonin	amphetamine.related.disorders	TRUE	13.1234	4,892E-13
DB00335	Atenolol	cardiovascular.diseases	TRUE	13.1202	1,956E-13
DB00451	Levothyroxine	pancreatic.neoplasms	TRUE	13.1158	9,888E-14
DB01173	Orphenadrine	growth.disorders	TRUE	13.1125	8,794E-05
DB12996	Acteoside	neoplasms.experimental	TRUE	13.1094	6,471E-21
DB05458	Pozanicline	seizures	TRUE	13.1066	6,143E-05
DB00575	Clonidine	glomerulonephritis	TRUE	13.1038	2,879E-05
DB01048	Abacavir	drug.hypersensitivity	TRUE	13.102	5,581E-07
DB01373	Calcium	hyperalgesia	TRUE	13.1019	4,518E-20
DB11864	Preladenant	drug.hypersensitivity	TRUE	13.1015	8,820E-05
DB01263	Posaconazole	acute.coronary.syndrome	FALSE	13.0964	8,845E-05
DB03419	Uracil	pancreatic.neoplasms	TRUE	13.0924	8,825E-08
DB00532	Mephenytoin	diabetes.mellitus	TRUE	13.0903	8,855E-05
DB00600	Monobenzone	diabetes.mellitus	TRUE	13.0851	8,885E-05
DB00665	Nilutamide	hyperplasia	FALSE	13.0851	8,885E-05
DB06230	Nalmefene	substance.related.disorders	TRUE	13.0799	8,895E-05
DB12764	ABC-294640	pain	TRUE	13.0796	8,903E-05
DB00848	Levamisole	leukemia.lymphocytic.chronic.b.cell	TRUE	13.0744	7,101E-12
DB14545	Hydrocortisone succinate	hepatolenticular.degeneration	TRUE	13.073	7,428E-04
DB00581	Lactulose	psoriasis	TRUE	13.072	8,926E-05
DB00425	Zolpidem	epilepsy	TRUE	13.0714	1,223E-07
DB12709	Tributyrin	hyperkinesis	FALSE	13.0686	8,934E-05
DB01628	Etoricoxib	cardiovascular.diseases	TRUE	13.0677	1,351E-05
DB01223	Aminophylline	leukemia.lymphocytic.chronic.b.cell	TRUE	13.066	1,352E-05
DB01348	Spirapril	liver.diseases	FALSE	13.0583	1,361E-05
DB06803	Niclosamide	cerebral.hemorrhage	TRUE	13.0493	1,324E-14
DB11699	Tropisetron	asthma	TRUE	13.0484	1,366E-05
DB09167	Dosulepin	drug.related.side.effects.and.adverse.reactions	TRUE	13.0481	1,366E-05
DB11699	Tropisetron	myocardial.infarction	TRUE	13.0422	1,370E-05
DB01366	Procaterol	kidney.failure.chronic	TRUE	13.0334	1,377E-05
DB00565	Cisatracurium	nervous.system.diseases	TRUE	13.0307	1,379E-05
DB00811	Ribavirin	glomerulonephritis	TRUE	13.0273	1,002E-07
DB01023	Felodipine	infertility.female	TRUE	13.0132	2,800E-05
DB13063	Parthenolide	lymphoma.t.cell.cutaneous	TRUE	13.0035	1,703E-10
DB01672	2.3-Dihydroxy-Benzoic Acid	cerebral.hemorrhage	TRUE	13.0014	2,626E-06
DB08842	Acetylcarnitine	hepatomegaly	FALSE	12.983	2,652E-06
DB08604	Triclosan	salivary.gland.neoplasms	TRUE	12.9749	1,622E-24
DB00728	Rocuronium	substance.withdrawal.syndrome	TRUE	12.9581	6,806E-06
DB00871	Terbutaline	brain.ischemia	TRUE	12.9498	5,483E-15
DB14545	Hydrocortisone succinate	pulmonary.disease.chronic.obstructive	TRUE	12.9407	3,953E-06
DB04821	Nomifensine	parkinsonian.disorders	TRUE	12.9395	6,127E-07
DB14476	DL-alpha-Tocopherol	lupus.erythematosus.systemic	TRUE	12.9359	3,831E-14
DB00349	Clobazam	acute.kidney.injury	FALSE	12.9353	4,385E-08
DB11094	Vitamin D	hepatomegaly	TRUE	12.928	2,311E-11
DB00834	Mifepristone	diabetes.mellitus.type.2	TRUE	12.9209	1,205E-27
DB01065	Melatonin	multiple.myeloma	TRUE	12.917	2,495E-19
DB07374	Anisomycin	arthritis.juvenile	TRUE	12.9146	5,735E-15
DB00178	Ramipril	pulmonary.fibrosis	TRUE	12.9144	9,529E-07
DB00633	Dexmedetomidine	calcinosis	TRUE	12.9123	6,260E-07
DB00295	Morphine	pancreatic.neoplasms	TRUE	12.907	1,418E-19
DB00641	Simvastatin	leukemia	TRUE	12.9017	2,084E-24
DB00863	Ranitidine	cerebral.hemorrhage	TRUE	12.8971	2,362E-09
DB00179	Masoprocol	amphetamine.related.disorders	TRUE	12.8932	6,999E-16
DB08895	Tofacitinib	colitis.ulcerative	TRUE	12.8922	3,287E-16
DB11175	Zinc picolinate	pneumonia	TRUE	12.8874	7,242E-05
DB00063	Eptifibatide	pneumonia	TRUE	12.8838	1,675E-04
DB00182	Amphetamine	arthritis.juvenile	TRUE	12.8827	1,297E-16
DB01205	Flumazenil	autism.spectrum.disorder	TRUE	12.8817	1,682E-04
DB00724	Imiquimod	hyperalgesia	TRUE	12.8505	1,408E-12
DB14574	Cobalt	thrombosis	TRUE	12.8433	1,814E-11
DB11748	Benfotiamine	alzheimer.disease	TRUE	12.8402	1,948E-06
DB03052	Dazoxiben	cognition.disorders	TRUE	12.8379	1,965E-06
DB00443	Betamethasone	hypersensitivity	TRUE	12.8373	3,276E-05
DB00982	Isotretinoin	cardiomyopathies	TRUE	12.8323	2,669E-29
DB06691	Mepyramine	cocaine.related.disorders	TRUE	12.8258	1,813E-09
DB07615	Tranilast	abortion.spontaneous	TRUE	12.8231	7,776E-05
DB11431	Moxidectin	nervous.system.diseases	TRUE	12.8217	4,831E-07
DB05513	Atiprimod	cerebral.hemorrhage	TRUE	12.8138	2,945E-05
DB01283	Lumiracoxib	multiple.sclerosis	TRUE	12.8132	6,998E-05
DB00169	Cholecalciferol	cerebral.hemorrhage	TRUE	12.808	9,659E-09
DB06730	Gestodene	infarction.middle.cerebral.artery	TRUE	12.8031	2,261E-10
DB00695	Furosemide	hypersensitivity	TRUE	12.8031	4,413E-07
DB01184	Domperidone	hepatomegaly	TRUE	12.7994	3,781E-08
DB14513	Magnesium	calcinosis	TRUE	12.7942	1,842E-08
DB11841	Entinostat	neoplasm.invasiveness	TRUE	12.786	2,779E-28
DB00740	Riluzole	hypersensitivity	TRUE	12.7845	2,325E-05
DB08633	TNP-470	carcinoma.basal.cell	TRUE	12.7796	3,180E-08
DB01100	Pimozide	multiple.myeloma	TRUE	12.7736	5,461E-04
DB01088	Iloprost	hyperalgesia	TRUE	12.7723	1,322E-11
DB00929	Misoprostol	brain.injuries	TRUE	12.7716	5,448E-04
DB11669	Ortataxel	esophageal.neoplasms	TRUE	12.7681	1,677E-12
DB00403	Ceruletide	fibrosis	TRUE	12.7615	1,950E-05
DB00975	Dipyridamole	liver.cirrhosis	TRUE	12.7606	2,052E-11
DB14479	Acetylcysteine zinc	melanoma	TRUE	12.756	7,129E-30
DB00572	Atropine	medulloblastoma	TRUE	12.7518	4,460E-14
DB00309	Vindesine	leukemia.lymphocytic.chronic.b.cell	TRUE	12.7511	8,291E-07
DB00413	Pramipexole	amphetamine.related.disorders	TRUE	12.7493	9,450E-04
DB13063	Parthenolide	psoriasis	TRUE	12.7423	7,819E-17
DB00063	Eptifibatide	acute.kidney.injury	TRUE	12.7377	1,577E-05
DB11994	Diacerein	abortion.spontaneous	TRUE	12.7265	3,763E-04
DB00848	Levamisole	multiple.myeloma	TRUE	12.7223	1,667E-09
DB00431	Lindane	liver.neoplasms.experimental	TRUE	12.722	6,258E-22
DB01273	Varenicline	hyperalgesia	TRUE	12.7219	6,875E-12
DB01576	Dextroamphetamine	myocardial.infarction	TRUE	12.7194	1,201E-07
DB00278	Argatroban	acute.kidney.injury	FALSE	12.714	7,281E-07
DB00784	Mefenamic acid	acute.kidney.injury	TRUE	12.7111	7,614E-12
DB04866	Halofuginone	abortion.spontaneous	TRUE	12.7107	1,157E-04
DB00554	Piroxicam	polycystic.ovary.syndrome	TRUE	12.7005	9,260E-28
DB00659	Acamprosate	amphetamine.related.disorders	TRUE	12.6972	2,187E-03
DB00063	Eptifibatide	myocardial.infarction	TRUE	12.6925	1,932E-07
DB05232	Tetrodotoxin	substance.withdrawal.syndrome	TRUE	12.6925	5,299E-07
DB11562	Bicuculline	epilepsy	TRUE	12.6892	4,690E-06
DB01427	Amrinone	brain.ischemia	TRUE	12.6875	2,362E-04
DB05383	Pimagedine	cerebral.hemorrhage	TRUE	12.6872	1,848E-07
DB01364	Ephedrine	lung.neoplasms	TRUE	12.6866	1,363E-08
DB04106	Fotemustine	pancreatic.neoplasms	TRUE	12.6744	1,694E-11
DB09129	Chromic chloride	heart.valve.diseases	TRUE	12.6699	1,508E-07
DB06333	Trodusquemine	hyperglycemia	TRUE	12.6566	7,636E-07
DB12025	Triptolide	glomerulonephritis	TRUE	12.6478	1,373E-06
DB00847	Cysteamine	cerebral.hemorrhage	TRUE	12.6362	5,979E-04
DB12082	Vesnarinone	hernia.diaphragmatic	TRUE	12.6355	5,973E-04
DB01366	Procaterol	atherosclerosis	TRUE	12.6346	5,974E-04
DB01366	Procaterol	diabetes.mellitus.type.1	TRUE	12.6345	5,974E-04
DB12082	Vesnarinone	skin.diseases	TRUE	12.6334	6,002E-04
DB00249	Idoxuridine	infertility.female	TRUE	12.6303	5,985E-04
DB00234	Reboxetine	anemia	TRUE	12.6287	6,009E-04
DB12445	Nitroaspirin	hyperalgesia	TRUE	12.6252	4,414E-12
DB07118	Hymecromone	skin.neoplasms	FALSE	12.6246	7,807E-07
DB04690	Camptothecin	infertility.female	TRUE	12.615	1,254E-20
DB01436	Alfacalcidol	cholestasis	TRUE	12.614	1,548E-08
DB00456	Cefalotin	pancreatic.neoplasms	TRUE	12.614	1,229E-09
DB06769	Bendamustine	influenza.human	FALSE	12.6073	4,554E-06
DB01954	Rolipram	drug.hypersensitivity	TRUE	12.6067	3,640E-04
DB05295	Eldecalcitol	insulin.resistance	FALSE	12.6012	1,560E-08
DB00437	Allopurinol	celiac.disease	TRUE	12.5935	2,115E-06
DB13811	Oblimersen	learning.disorders	TRUE	12.5867	1,972E-08
DB04513	N-(6-Aminohexyl)-5-Chloro-1-Naphthalenesulfonamide	glomerulonephritis	TRUE	12.5863	4,042E-04
DB09477	Enalaprilat	heart.failure	TRUE	12.5668	2,909E-03
DB01162	Terazosin	leukemia.lymphocytic.chronic.b.cell	TRUE	12.5618	6,350E-08
DB01009	Ketoprofen	multiple.sclerosis	TRUE	12.543	2,468E-06
DB02527	Cyclic adenosine monophosphate	hyperkinesis	TRUE	12.5333	1,972E-07
DB01933	7-Hydroxystaurosporine	pancreatic.neoplasms	TRUE	12.5258	1,880E-14
DB00050	Cetrorelix	cerebral.hemorrhage	TRUE	12.5209	1,811E-09
DB12802	Picropodophyllin	hyperalgesia	TRUE	12.5192	2,610E-14
DB01128	Bicalutamide	polycystic.ovary.syndrome	TRUE	12.5139	1,004E-21
DB04854	Febuxostat	reperfusion.injury	TRUE	12.5136	3,593E-06
DB00704	Naltrexone	hyperkinesis	TRUE	12.5068	1,117E-05
DB12449	Tempol	hernia.diaphragmatic	TRUE	12.504	7,555E-09
DB00790	Perindopril	anemia	TRUE	12.5012	1,769E-04
DB12996	Acteoside	kidney.neoplasms	TRUE	12.5001	1,483E-17
DB01120	Gliclazide	diabetes.mellitus.type.1	TRUE	12.4979	2,300E-07
DB02557	Phosphoramidon	hyperkinesis	TRUE	12.4959	1,781E-04
DB01136	Carvedilol	cardiovascular.diseases	TRUE	12.4926	1,777E-08
DB00695	Furosemide	pneumonia	TRUE	12.4921	2,852E-09
DB11450	Pimobendan	psoriasis	TRUE	12.4914	1,068E-07
DB00675	Tamoxifen	infertility.female	TRUE	12.483	7,045E-21
DB00343	Diltiazem	hypersensitivity	TRUE	12.4829	3,381E-05
DB01092	Ouabain	lung.neoplasms	TRUE	12.4825	1,357E-26
DB00848	Levamisole	lymphoma.t.cell.cutaneous	TRUE	12.473	9,613E-11
DB01186	Pergolide	pancreatic.neoplasms	TRUE	12.4584	4,656E-11
DB01656	Roflumilast	inflammation	TRUE	12.4579	4,919E-07
DB06730	Gestodene	cholestasis	TRUE	12.4367	4,721E-08
DB04485	Thymidine	cerebral.hemorrhage	TRUE	12.4338	2,089E-05
DB09256	Tegafur	pancreatic.neoplasms	TRUE	12.4256	9,308E-11
DB00975	Dipyridamole	fibrosis	TRUE	12.4165	2,377E-11
DB01852	Kaempherol	leukemia.lymphocytic.chronic.b.cell	TRUE	12.415	3,532E-18
DB06174	Noscapine	multiple.myeloma	TRUE	12.4131	1,280E-11
DB05262	Oxypurinol	hypersensitivity	TRUE	12.3936	2,423E-04
DB00282	Pamidronic acid	hypersensitivity	TRUE	12.388	1,300E-09
DB00227	Lovastatin	hyperalgesia	TRUE	12.3845	1,068E-18
DB00722	Lisinopril	multiple.myeloma	TRUE	12.3816	5,178E-05
DB14574	Cobalt	drug.related.side.effects.and.adverse.reactions	TRUE	12.3658	8,546E-23
DB00393	Nimodipine	cerebral.hemorrhage	TRUE	12.3588	2,544E-04
DB03052	Dazoxiben	nerve.degeneration	TRUE	12.3527	2,755E-08
DB12458	Muscimol	autistic.disorder	TRUE	12.3526	2,019E-06
DB14545	Hydrocortisone succinate	psoriasis	TRUE	12.3309	2,034E-05
DB03419	Uracil	influenza.human	FALSE	12.3297	1,996E-05
DB01364	Ephedrine	acute.kidney.injury	FALSE	12.3293	5,636E-06
DB14250	Royal jelly	cerebral.hemorrhage	TRUE	12.3275	2,001E-05
DB08059	Wortmannin	adenoma	TRUE	12.3272	3,031E-18
DB00270	Isradipine	dyslipidemias	TRUE	12.3241	2,004E-05
DB00861	Diflunisal	amphetamine.related.disorders	TRUE	12.324	2,661E-08
DB00275	Olmesartan	drug.related.side.effects.and.adverse.reactions	TRUE	12.3208	2,385E-04
DB13063	Parthenolide	leukemia.lymphocytic.chronic.b.cell	TRUE	12.317	1,947E-12
DB00580	Valdecoxib	diabetes.mellitus.type.1	FALSE	12.3161	2,695E-08
DB00917	Dinoprostone	diabetes.mellitus.type.2	TRUE	12.3095	5,480E-20
DB04665	Coumarin	multiple.myeloma	TRUE	12.3059	6,446E-08
DB14083	Bisphenol A diglycidyl ether	hyperalgesia	TRUE	12.3011	3,356E-11
DB04115	Berberine	arthritis.juvenile	TRUE	12.2861	3,457E-22
DB01672	2.3-Dihydroxy-Benzoic Acid	learning.disorders	TRUE	12.2825	3,448E-06
DB00368	Norepinephrine	hyperkinesis	TRUE	12.278	1,624E-07
DB00790	Perindopril	thyroid.neoplasms	TRUE	12.2732	1,424E-05
DB01396	Digitoxin	pancreatic.neoplasms	TRUE	12.2677	7,163E-15
DB01173	Orphenadrine	chemical.and.drug.induced.liver.injury	TRUE	12.2639	7,352E-05
DB00580	Valdecoxib	asthma	TRUE	12.2637	4,199E-06
DB00393	Nimodipine	multiple.myeloma	TRUE	12.2616	7,068E-07
DB00573	Fenoprofen	drug.related.side.effects.and.adverse.reactions	TRUE	12.2588	2,764E-06
DB01337	Pancuronium	substance.withdrawal.syndrome	TRUE	12.2576	7,387E-05
DB03568	Butyric Acid	hyperalgesia	TRUE	12.2573	1,248E-17
DB09129	Chromic chloride	diabetes.mellitus.type.2	TRUE	12.2503	1,596E-10
DB09070	Tibolone	astrocytoma	TRUE	12.2486	3,763E-06
DB00297	Bupivacaine	esophageal.neoplasms	TRUE	12.2464	1,610E-09
DB01017	Minocycline	cerebral.hemorrhage	TRUE	12.2456	3,238E-07
DB12697	Methylselenocysteine	multiple.myeloma	TRUE	12.2403	1,717E-14
DB08399	PICEATANNOL	coronary.disease	TRUE	12.2385	7,019E-11
DB00270	Isradipine	growth.disorders	TRUE	12.2323	3,762E-06
DB06691	Mepyramine	amphetamine.related.disorders	TRUE	12.23	2,804E-08
DB01580	Oxprenolol	hyperalgesia	TRUE	12.2207	6,397E-10
DB00513	Aminocaproic Acid	neurodegenerative.diseases	FALSE	12.2202	2,118E-05
DB00653	Magnesium sulfate	psoriasis	TRUE	12.2167	2,876E-04
DB01366	Procaterol	psoriasis	TRUE	12.2147	2,888E-04
DB00988	Dopamine	hyperkinesis	TRUE	12.2134	7,740E-09
DB01076	Atorvastatin	lung.neoplasms	TRUE	12.2107	2,244E-22
DB12138	PF-03715455	diabetes.mellitus.type.2	TRUE	12.2084	2,131E-05
DB01914	D-glucose	infertility.female	TRUE	12.2016	4,447E-20
DB00787	Acyclovir	nervous.system.diseases	TRUE	12.2004	2,141E-05
DB00503	Ritonavir	ovarian.neoplasms	TRUE	12.1988	2,066E-21
DB14104	Linoleic acid	insulin.resistance	TRUE	12.1863	5,955E-12
DB12082	Vesnarinone	diabetes.mellitus.type.1	TRUE	12.1804	2,164E-05
DB01196	Estramustine	multiple.myeloma	TRUE	12.1795	2,157E-03
DB09129	Chromic chloride	infarction.middle.cerebral.artery	TRUE	12.1716	1,797E-09
DB01656	Roflumilast	pneumonia	TRUE	12.1658	1,053E-04
DB00341	Cetirizine	atherosclerosis	TRUE	12.163	1,410E-05
DB14479	Acetylcysteine zinc	autistic.disorder	TRUE	12.1605	9,397E-25
DB01427	Amrinone	inflammation	TRUE	12.1432	1,649E-03
DB01377	Magnesium oxide	pancreatic.neoplasms	TRUE	12.1354	1,573E-15
DB12972	Sepranolone	autistic.disorder	TRUE	12.1341	9,573E-11
DB00642	Pemetrexed	pancreatic.neoplasms	TRUE	12.134	1,308E-14
DB05687	BL-1020	anxiety.disorders	TRUE	12.1303	4,437E-04
DB13628	Ethyl hydroxybenzoate	dyslipidemias	FALSE	12.1266	4,453E-04
DB00198	Oseltamivir	neoplasm.recurrence.local	TRUE	12.1261	4,453E-04
DB00234	Reboxetine	proteinuria	TRUE	12.126	4,438E-04
DB09129	Chromic chloride	pulmonary.fibrosis	TRUE	12.1254	3,497E-09
DB01086	Benzocaine	atherosclerosis	TRUE	12.1229	4,461E-04
DB01103	Quinacrine	cerebral.hemorrhage	TRUE	12.1203	1,834E-06
DB01053	Benzylpenicillin	drug.related.side.effects.and.adverse.reactions	TRUE	12.1171	9,858E-08
DB02255	GM6001	astrocytoma	TRUE	12.1114	8,048E-07
DB06603	Panobinostat	liver.cirrhosis	TRUE	12.1086	2,768E-21
DB13063	Parthenolide	liver.neoplasms.experimental	TRUE	12.1086	5,936E-13
DB00999	Hydrochlorothiazide	diabetes.mellitus.type.1	TRUE	12.1012	1,938E-05
DB12401	Bromperidol	hyperkinesis	TRUE	12.0839	1,255E-03
DB09053	Ibrutinib	lymphoma.t.cell.cutaneous	TRUE	12.0819	8,875E-13
DB00224	Indinavir	crohn.disease	TRUE	12.0818	2,020E-05
DB12422	Sulforaphane	hypersensitivity	TRUE	12.0806	6,827E-21
DB11699	Tropisetron	hypersensitivity	TRUE	12.0735	3,695E-03
DB00297	Bupivacaine	hyperglycemia	TRUE	12.0724	1,330E-04
DB00368	Norepinephrine	cerebral.hemorrhage	TRUE	12.0723	3,411E-07
DB00580	Valdecoxib	drug.hypersensitivity	FALSE	12.069	1,295E-05
DB11748	Benfotiamine	learning.disorders	TRUE	12.0687	1,334E-04
DB00491	Miglitol	liver.cirrhosis.experimental	TRUE	12.0619	7,000E-09
DB01580	Oxprenolol	hyperkinesis	FALSE	12.0558	1,338E-04
DB12946	8-cyclopentyl-1.3-dipropylxanthine	myocardial.infarction	TRUE	12.0466	1,343E-04
DB01173	Orphenadrine	kidney.failure.chronic	TRUE	12.0442	1,345E-04
DB14083	Bisphenol A diglycidyl ether	liver.neoplasms.experimental	TRUE	12.04	1,678E-16
DB13628	Ethyl hydroxybenzoate	coronary.artery.disease	TRUE	12.0385	4,148E-06
DB00235	Milrinone	hypersensitivity	TRUE	12.0359	5,535E-04
DB00439	Cerivastatin	hernia.diaphragmatic	TRUE	12.0281	1,466E-07
DB06743	Ginkgolide A	hepatomegaly	TRUE	12.0244	9,769E-07
DB07374	Anisomycin	lung.neoplasms	TRUE	12.0241	5,593E-22
DB11457	Rotenone	diabetes.mellitus.experimental	TRUE	12.0235	5,612E-24
DB04513	N-(6-Aminohexyl)-5-Chloro-1-Naphthalenesulfonamide	infertility.female	TRUE	12.0197	4,750E-10
DB00929	Misoprostol	pneumonia	TRUE	12.0128	3,802E-03
DB01424	Aminophenazone	esophageal.neoplasms	TRUE	12.0123	1,364E-04
DB00916	Metronidazole	lupus.erythematosus.systemic	TRUE	12.0093	9,477E-04
DB11699	Tropisetron	pneumonia	TRUE	12.0092	9,510E-04
DB06763	Saralasin	lung.diseases	TRUE	12.0023	4,251E-04
DB08059	Wortmannin	skin.neoplasms	TRUE	11.9937	1,145E-21
DB06603	Panobinostat	neoplasm.metastasis	TRUE	11.9917	9,707E-24
DB12617	Mizoribine	pulmonary.fibrosis	TRUE	11.9819	1,380E-03
DB09130	Copper	polycystic.ovary.syndrome	TRUE	11.9703	6,909E-27
DB04812	Benoxaprofen	acute.kidney.injury	TRUE	11.969	5,048E-06
DB00548	Azelaic acid	cerebral.hemorrhage	TRUE	11.969	7,280E-05
DB08604	Triclosan	colorectal.neoplasms	TRUE	11.9648	7,909E-25
DB00466	Picrotoxin	ovarian.cysts	TRUE	11.9643	2,050E-04
DB00790	Perindopril	cardiovascular.diseases	TRUE	11.9641	7,391E-05
DB01933	7-Hydroxystaurosporine	hyperalgesia	TRUE	11.9624	4,167E-12
DB00640	Adenosine	leukemia	TRUE	11.9606	6,172E-14
DB00195	Betaxolol	cardiovascular.diseases	TRUE	11.9598	1,392E-04
DB08995	Diosmin	insulin.resistance	TRUE	11.9576	1,396E-04
DB01016	Glyburide	acute.kidney.injury	TRUE	11.9575	8,311E-09
DB08815	Lurasidone	learning.disorders	TRUE	11.9563	1,395E-04
DB09221	Polaprezinc	peripheral.nervous.system.diseases	TRUE	11.9561	1,396E-04
DB00855	Aminolevulinic acid	multiple.myeloma	TRUE	11.9554	2,292E-08
DB01041	Thalidomide	salivary.gland.neoplasms	TRUE	11.955	2,228E-19
DB13514	Pranoprofen	amyotrophic.lateral.sclerosis	TRUE	11.9545	1,396E-04
DB01026	Ketoconazole	hepatomegaly	TRUE	11.954	3,405E-14
DB11357	Linseed oil	multiple.myeloma	TRUE	11.9528	1,420E-04
DB14104	Linoleic acid	dyslipidemias	TRUE	11.9527	3,268E-11
DB00917	Dinoprostone	cerebral.hemorrhage	TRUE	11.9516	5,204E-10
DB01435	Antipyrine	esophageal.neoplasms	TRUE	11.9506	1,399E-04
DB12510	Ozone	pancreatic.neoplasms	TRUE	11.9505	3,467E-15
DB00513	Aminocaproic Acid	pulmonary.disease.chronic.obstructive	FALSE	11.9495	1,399E-04
DB00336	Nitrofural	cerebral.hemorrhage	FALSE	11.9488	1,399E-04
DB00612	Bisoprolol	pneumonia	TRUE	11.9463	1,261E-04
DB00022	Peginterferon alfa-2b	diabetes.mellitus.type.1	TRUE	11.9463	1,400E-04
DB09167	Dosulepin	cholestasis	TRUE	11.9463	1,400E-04
DB01022	Phylloquinone	hyperalgesia	TRUE	11.9433	3,412E-11
DB01297	Practolol	hyperkinesis	FALSE	11.9425	1,402E-04
DB00877	Sirolimus	polycystic.ovary.syndrome	TRUE	11.9425	8,769E-23
DB01408	Bambuterol	alzheimer.disease	TRUE	11.9391	1,405E-04
DB11629	Laropiprant	precursor.cell.lymphoblastic.leukemia.lymphoma	FALSE	11.9391	1,405E-04
DB09231	Benidipine	breast.neoplasms	TRUE	11.9379	6,194E-12
DB08604	Triclosan	carcinoma.non.small.cell.lung	TRUE	11.932	7,152E-25
DB12163	Sarpogrelate	glomerulonephritis	TRUE	11.9203	1,070E-04
DB01914	D-glucose	esophageal.squamous.cell.carcinoma	TRUE	11.916	2,205E-24
DB08059	Wortmannin	hernia.diaphragmatic	TRUE	11.9095	4,924E-13
DB00565	Cisatracurium	anxiety.disorders	TRUE	11.9065	1,225E-05
DB05295	Eldecalcitol	astrocytoma	TRUE	11.905	4,821E-07
DB00431	Lindane	infertility.female	TRUE	11.901	2,017E-13
DB00297	Bupivacaine	nervous.system.diseases	TRUE	11.8988	7,875E-05
DB09070	Tibolone	thrombosis	TRUE	11.8896	2,750E-05
DB00881	Quinapril	drug.related.side.effects.and.adverse.reactions	FALSE	11.8892	4,408E-08
DB02745	Uridine	pancreatic.neoplasms	TRUE	11.8887	2,261E-09
DB09053	Ibrutinib	diabetes.mellitus.type.2	TRUE	11.8882	5,062E-15
DB04864	Huperzine A	stroke	TRUE	11.888	2,545E-05
DB00293	Raltitrexed	influenza.human	TRUE	11.8867	1,653E-05
DB02024	3-phenylpropionic acid	leukemia.lymphocytic.chronic.b.cell	TRUE	11.8843	2,550E-05
DB11672	Curcumin	carcinoma.basal.cell	TRUE	11.8843	4,407E-21
DB00910	Paricalcitol	cerebral.hemorrhage	TRUE	11.8835	1,619E-06
DB00548	Azelaic acid	thrombosis	TRUE	11.8829	9,220E-04
DB00275	Olmesartan	acute.kidney.injury	TRUE	11.8791	5,282E-06
DB08633	TNP-470	small.cell.lung.carcinoma	TRUE	11.87	8,023E-07
DB00594	Amiloride	glomerulonephritis	TRUE	11.8621	3,293E-06
DB14545	Hydrocortisone succinate	inflammation	TRUE	11.861	3,625E-06
DB00295	Morphine	diabetes.mellitus.type.2	TRUE	11.858	3,354E-19
DB01090	Pentolinium	heart.failure	TRUE	11.8553	6,648E-03
DB00359	Sulfadiazine	infarction.middle.cerebral.artery	TRUE	11.8542	6,649E-03
DB01580	Oxprenolol	substance.withdrawal.syndrome	TRUE	11.8524	2,964E-06
DB00235	Milrinone	lupus.erythematosus.systemic	TRUE	11.8516	6,651E-03
DB08399	PICEATANNOL	infertility.female	TRUE	11.8472	5,171E-11
DB00184	Nicotine	small.cell.lung.carcinoma	TRUE	11.8459	8,136E-21
DB01366	Procaterol	autoimmune.diseases	TRUE	11.8455	2,606E-05
DB00618	Demeclocycline	hypersensitivity	TRUE	11.8424	1,244E-03
DB14177	Propylparaben	ovarian.neoplasms	TRUE	11.8401	2,719E-19
DB00026	Anakinra	glomerulonephritis	TRUE	11.8363	7,207E-04
DB06333	Trodusquemine	insulin.resistance	TRUE	11.8352	3,361E-05
DB11672	Curcumin	neuroblastoma	TRUE	11.8329	1,373E-23
DB09231	Benidipine	glomerulonephritis	TRUE	11.8173	5,406E-04
DB00841	Dobutamine	amphetamine.related.disorders	TRUE	11.8149	1,539E-09
DB06497	Aplaviroc	pulmonary.fibrosis	TRUE	11.8113	2,131E-03
DB12307	Foretinib	cardiomegaly	TRUE	11.7989	4,685E-08
DB06543	Astaxanthin	hyperglycemia	TRUE	11.7962	5,445E-05
DB01226	Mivacurium	alcoholism	TRUE	11.7949	9,122E-04
DB00178	Ramipril	fibrosis	TRUE	11.7924	8,812E-05
DB00859	Penicillamine	hypersensitivity	TRUE	11.7874	2,893E-13
DB00790	Perindopril	atherosclerosis	TRUE	11.7828	5,420E-07
DB00318	Codeine	heart.failure	TRUE	11.7729	6,681E-06
DB01023	Felodipine	obesity	TRUE	11.7722	1,192E-08
DB13063	Parthenolide	dermatitis.allergic.contact	TRUE	11.77	1,833E-12
DB08059	Wortmannin	medulloblastoma	TRUE	11.7691	2,288E-14
DB04828	Zomepirac	drug.related.side.effects.and.adverse.reactions	TRUE	11.7664	3,538E-05
DB08901	Ponatinib	ovarian.neoplasms	TRUE	11.764	3,004E-20
DB01599	Probucol	glomerulonephritis	TRUE	11.7618	2,972E-04
DB13956	Estradiol valerate	ovarian.neoplasms	TRUE	11.7605	8,076E-28
DB00620	Triamcinolone	glomerulonephritis	TRUE	11.7573	1,044E-03
DB00198	Oseltamivir	astrocytoma	TRUE	11.7563	2,739E-05
DB13919	Candesartan	coronary.artery.disease	TRUE	11.7555	5,543E-06
DB02513	Thymol	multiple.myeloma	TRUE	11.7555	3,755E-09
DB14726	Dabigatran	liver.cirrhosis	TRUE	11.7546	1,543E-06
DB00443	Betamethasone	hypertension.pulmonary	TRUE	11.7527	2,095E-05
DB01162	Terazosin	multiple.myeloma	TRUE	11.7527	2,635E-04
DB08633	TNP-470	squamous.cell.carcinoma.of.head.and.neck	TRUE	11.7514	7,058E-10
DB00612	Bisoprolol	cardiovascular.diseases	TRUE	11.751	6,022E-06
DB00773	Etoposide	leukemia.lymphocytic.chronic.b.cell	TRUE	11.7496	3,323E-21
DB00063	Eptifibatide	liver.cirrhosis	TRUE	11.7445	4,017E-06
DB12622	Lupeol	brain.injuries	FALSE	11.7414	4,449E-13
DB12518	Raclopride	anxiety.disorders	TRUE	11.7386	2,768E-05
DB08860	Pitavastatin	nervous.system.diseases	TRUE	11.7374	1,305E-06
DB00641	Simvastatin	leukemia.myeloid.acute	TRUE	11.7366	1,928E-22
DB00790	Perindopril	pneumonia	TRUE	11.7359	1,370E-04
DB01037	Selegiline	glomerulonephritis	TRUE	11.735	7,739E-05
DB01166	Cilostazol	leukemia.lymphocytic.chronic.b.cell	TRUE	11.7317	8,219E-14
DB11263	Polydatin	hyperalgesia	TRUE	11.7314	1,764E-11
DB02024	3-phenylpropionic acid	brain.ischemia	TRUE	11.7272	6,121E-06
DB00740	Riluzole	heart.valve.diseases	TRUE	11.7265	7,842E-05
DB00993	Azathioprine	influenza.human	TRUE	11.7263	9,740E-16
DB00694	Daunorubicin	pancreatic.neoplasms	TRUE	11.72	2,110E-19
DB00524	Metolazone	multiple.sclerosis	FALSE	11.7177	6,169E-06
DB01698	Rutin	colitis.ulcerative	TRUE	11.7166	1,241E-13
DB08059	Wortmannin	leukemia.lymphocytic.chronic.b.cell	TRUE	11.7162	7,439E-17
DB01058	Praziquantel	chemical.and.drug.induced.liver.injury	TRUE	11.7126	2,805E-05
DB00920	Ketotifen	cardiovascular.diseases	TRUE	11.7109	6,238E-04
DB00376	Trihexyphenidyl	atherosclerosis	TRUE	11.708	6,201E-06
DB00847	Cysteamine	cholestasis.extrahepatic	TRUE	11.7018	6,232E-06
DB11841	Entinostat	hypertension	TRUE	11.697	2,474E-23
DB00636	Clofibrate	cardiovascular.diseases	TRUE	11.694	3,359E-10
DB00399	Zoledronic acid	leukemia	TRUE	11.6895	1,213E-23
DB01656	Roflumilast	arsenic.poisoning	TRUE	11.6873	2,721E-06
DB12870	Buthionine Sulfoximine	cerebral.hemorrhage	TRUE	11.6871	8,515E-09
DB01017	Minocycline	hypertension.pulmonary	TRUE	11.686	3,461E-08
DB00809	Tropicamide	cardiovascular.diseases	TRUE	11.685	6,307E-06
DB00875	Flupentixol	drug.hypersensitivity	TRUE	11.6809	3,263E-04
DB00224	Indinavir	inflammatory.bowel.diseases	TRUE	11.6765	3,285E-04
DB00235	Milrinone	stroke	TRUE	11.6763	3,286E-04
DB12082	Vesnarinone	atherosclerosis	TRUE	11.6759	3,285E-04
DB00331	Metformin	leukemia	TRUE	11.6711	1,327E-19
DB11669	Ortataxel	lymphoma.t.cell.cutaneous	TRUE	11.6634	1,724E-05
DB07706	2-Hydroxyestradiol	endometrial.neoplasms	TRUE	11.649	6,048E-07
DB03322	Dexpropranolol	fibrosis	TRUE	11.6478	5,429E-13
DB00605	Sulindac	ovarian.neoplasms	TRUE	11.6462	6,817E-23
DB05767	Andrographolide	leukemia	TRUE	11.6438	2,662E-16
DB11430	Monensin	cerebral.hemorrhage	TRUE	11.6432	1,092E-04
DB00843	Donepezil	cerebral.hemorrhage	TRUE	11.6426	1,482E-03
DB00947	Fulvestrant	polycystic.ovary.syndrome	TRUE	11.6417	1,700E-22
DB02044	N-(3-(Aminomethyl)Benzyl)Acetamidine	inflammatory.bowel.diseases	TRUE	11.6342	6,656E-07
DB01151	Desipramine	hyperalgesia	TRUE	11.6317	2,493E-08
DB00790	Perindopril	fatty.liver	TRUE	11.6261	2,889E-07
DB07996	5-(2-methylpiperazine-1-sulfonyl)isoquinoline	infarction.middle.cerebral.artery	TRUE	11.6254	4,100E-09
DB01337	Pancuronium	memory.disorders	TRUE	11.6252	6,494E-08
DB01115	Nifedipine	glomerulonephritis	TRUE	11.6205	8,771E-06
DB08399	PICEATANNOL	coronary.artery.disease	TRUE	11.6183	1,648E-11
DB00325	Nitroprusside	pancreatic.neoplasms	TRUE	11.6146	5,318E-18
DB00381	Amlodipine	liver.neoplasms.experimental	TRUE	11.6098	1,052E-14
DB06603	Panobinostat	neoplasm.invasiveness	TRUE	11.6092	3,304E-22
DB09153	Sodium chloride	cholestasis.extrahepatic	TRUE	11.6014	1,176E-11
DB01356	Lithium cation	pancreatic.neoplasms	TRUE	11.5985	4,768E-16
DB13751	Glycyrrhizic acid	glomerulonephritis	TRUE	11.5972	7,547E-06
DB00841	Dobutamine	substance.withdrawal.syndrome	TRUE	11.5906	2,713E-09
DB01576	Dextroamphetamine	diabetes.mellitus.experimental	TRUE	11.5901	3,285E-08
DB00875	Flupentixol	kidney.failure.chronic	TRUE	11.5892	5,320E-07
DB11094	Vitamin D	glomerulonephritis	TRUE	11.5843	5,693E-07
DB00675	Tamoxifen	uterine.cervical.neoplasms	TRUE	11.5828	1,285E-21
DB04905	Tesmilifene	heart.valve.diseases	FALSE	11.5826	2,283E-05
DB14681	Cortisone	hepatomegaly	TRUE	11.5812	5,847E-06
DB01240	Epoprostenol	substance.withdrawal.syndrome	TRUE	11.5796	1,047E-06
DB00355	Aztreonam	stevens.johnson.syndrome	FALSE	11.5765	3,029E-05
DB00373	Timolol	hyperalgesia	TRUE	11.5693	2,145E-10
DB00334	Olanzapine	thrombosis	TRUE	11.5684	1,591E-07
DB00843	Donepezil	cardiovascular.diseases	TRUE	11.5632	1,978E-03
DB04513	N-(6-Aminohexyl)-5-Chloro-1-Naphthalenesulfonamide	coronary.artery.disease	TRUE	11.5603	2,520E-10
DB01576	Dextroamphetamine	lymphoma.t.cell.cutaneous	TRUE	11.5597	8,338E-06
DB00201	Caffeine	glomerulonephritis	TRUE	11.5475	2,502E-09
DB05424	Canertinib	astrocytoma	FALSE	11.5465	1,883E-06
DB00235	Milrinone	pneumonia	TRUE	11.5458	6,457E-04
DB11672	Curcumin	coronary.disease	TRUE	11.5451	1,259E-16
DB01016	Glyburide	dyslipidemias	TRUE	11.541	5,567E-07
DB07795	Fisetin	multiple.myeloma	TRUE	11.5366	2,930E-15
DB01288	Fenoterol	hyperalgesia	TRUE	11.5292	3,753E-10
DB00929	Misoprostol	multiple.sclerosis	TRUE	11.5288	2,888E-03
DB00867	Ritodrine	hypotension	TRUE	11.5286	2,887E-03
DB02587	Colforsin	kidney.failure.chronic	TRUE	11.5285	1,312E-14
DB00312	Pentobarbital	hyperalgesia	TRUE	11.5257	7,405E-11
DB13919	Candesartan	hypersensitivity	TRUE	11.525	1,642E-05
DB00675	Tamoxifen	insulin.resistance	TRUE	11.524	1,143E-20
DB00866	Alprenolol	hyperalgesia	TRUE	11.5236	5,717E-08
DB00554	Piroxicam	colorectal.neoplasms	TRUE	11.5191	6,813E-26
DB01241	Gemfibrozil	fatty.liver	TRUE	11.5184	3,412E-07
DB09477	Enalaprilat	hypotension	TRUE	11.5183	4,810E-03
DB00158	Folic acid	pancreatic.neoplasms	TRUE	11.5153	6,174E-19
DB00500	Tolmetin	acute.kidney.injury	TRUE	11.5149	2,287E-05
DB00790	Perindopril	hepatolenticular.degeneration	TRUE	11.5146	1,882E-06
DB00678	Losartan	inflammatory.bowel.diseases	TRUE	11.5133	3,606E-10
DB00633	Dexmedetomidine	cerebral.hemorrhage	TRUE	11.511	2,432E-03
DB01364	Ephedrine	drug.related.side.effects.and.adverse.reactions	FALSE	11.507	1,394E-04
DB00975	Dipyridamole	myocardial.reperfusion.injury	TRUE	11.5068	1,066E-12
DB01783	Pantothenic acid	glomerulonephritis	TRUE	11.5025	2,163E-04
DB00573	Fenoprofen	glomerulonephritis	TRUE	11.4962	9,949E-05
DB14545	Hydrocortisone succinate	cholestasis	TRUE	11.4958	8,209E-04
DB01124	Tolbutamide	muscular.diseases	TRUE	11.4957	1,000E-04
DB00411	Carbamoylcholine	hyperalgesia	TRUE	11.4934	1,776E-08
DB05943	Resatorvid	liver.cirrhosis.biliary	TRUE	11.4924	8,463E-11
DB09129	Chromic chloride	pneumonia	TRUE	11.4918	4,440E-06
DB00118	Ademetionine	fibrosis	TRUE	11.4904	1,212E-11
DB04871	Lorcaserin	mesothelioma.malignant	FALSE	11.4902	1,207E-03
DB01077	Etidronic acid	nervous.system.diseases	TRUE	11.4902	1,207E-03
DB00063	Eptifibatide	multiple.myeloma	TRUE	11.4902	1,207E-03
DB05295	Eldecalcitol	obesity	TRUE	11.4895	1,566E-09
DB01366	Procaterol	peripheral.nervous.system.diseases	TRUE	11.4889	1,210E-03
DB01041	Thalidomide	polycystic.ovary.syndrome	TRUE	11.4875	4,331E-19
DB00560	Tigecycline	anemia	TRUE	11.4861	1,209E-03
DB00999	Hydrochlorothiazide	drug.hypersensitivity	TRUE	11.4855	9,641E-05
DB11359	Guaiacol	glomerulonephritis	TRUE	11.4846	1,210E-03
DB00318	Codeine	endometrial.neoplasms	TRUE	11.4819	1,547E-04
DB00612	Bisoprolol	thyroid.neoplasms	TRUE	11.4816	9,398E-05
DB00961	Mepivacaine	insulin.resistance	FALSE	11.4816	1,211E-03
DB00842	Oxazepam	diabetes.mellitus.experimental	FALSE	11.4816	1,211E-03
DB00636	Clofibrate	drug.related.side.effects.and.adverse.reactions	TRUE	11.4809	1,506E-17
DB01005	Hydroxyurea	polycystic.ovary.syndrome	TRUE	11.4785	2,068E-18
DB11757	Istradefylline	reperfusion.injury	TRUE	11.4784	1,212E-03
DB12617	Mizoribine	fibrosis	TRUE	11.4784	1,212E-03
DB01001	Salbutamol	hyperalgesia	TRUE	11.4755	7,573E-10
DB01366	Procaterol	heart.failure	TRUE	11.4722	2,682E-04
DB00379	Mexiletine	diabetes.mellitus.type.1	TRUE	11.4676	2,693E-04
DB00608	Chloroquine	lymphoma.t.cell.cutaneous	TRUE	11.4658	1,283E-12
DB00572	Atropine	pancreatic.neoplasms	TRUE	11.4657	4,747E-16
DB13781	Xamoterol	substance.withdrawal.syndrome	TRUE	11.4588	2,283E-06
DB00548	Azelaic acid	infarction.middle.cerebral.artery	TRUE	11.4584	1,972E-06
DB00451	Levothyroxine	hyperalgesia	TRUE	11.4581	4,017E-13
DB01221	Ketamine	pancreatic.neoplasms	TRUE	11.4573	3,268E-10
DB06176	Romidepsin	pancreatic.neoplasms	TRUE	11.4533	1,247E-16
DB01029	Irbesartan	anemia	TRUE	11.4496	3,921E-04
DB00778	Roxithromycin	psoriasis	TRUE	11.4481	1,868E-05
DB14566	Lavender oil	arsenic.poisoning	TRUE	11.447	1,222E-03
DB02757	Pyrazole	coronary.disease	TRUE	11.4396	5,671E-03
DB00570	Vinblastine	salivary.gland.neoplasms	TRUE	11.4396	1,427E-19
DB00929	Misoprostol	lupus.erythematosus.systemic	FALSE	11.4391	5,670E-03
DB04960	Tipifarnib	hyperalgesia	TRUE	11.4388	4,094E-13
DB00780	Phenelzine	hypotension	TRUE	11.4384	5,673E-03
DB12890	Dihydrexidine	hypotension	TRUE	11.4384	5,673E-03
DB04854	Febuxostat	skin.diseases	TRUE	11.4377	5,674E-03
DB01077	Etidronic acid	hepatomegaly	TRUE	11.4369	5,675E-03
DB00359	Sulfadiazine	asthma	TRUE	11.4363	5,676E-03
DB07795	Fisetin	leukemia	TRUE	11.4359	8,481E-17
DB01356	Lithium cation	lung.neoplasms	TRUE	11.4358	1,437E-19
DB00929	Misoprostol	hypersensitivity	TRUE	11.4344	6,316E-03
DB00063	Eptifibatide	glomerulonephritis	TRUE	11.4341	5,680E-03
DB04786	Suramin	insulin.resistance	TRUE	11.4319	1,095E-09
DB00368	Norepinephrine	hyperalgesia	TRUE	11.4267	1,559E-12
DB00763	Methimazole	glomerulonephritis	TRUE	11.4248	5,201E-05
DB00848	Levamisole	pulmonary.disease.chronic.obstructive	TRUE	11.4217	5,542E-09
DB13654	Montmorillonite	seizures	TRUE	11.4169	8,818E-04
DB00855	Aminolevulinic acid	pancreatic.neoplasms	TRUE	11.414	6,829E-09
DB00368	Norepinephrine	amphetamine.related.disorders	TRUE	11.4126	1,624E-07
DB01009	Ketoprofen	celiac.disease	TRUE	11.4117	4,247E-04
DB02587	Colforsin	insulin.resistance	TRUE	11.4107	4,057E-15
DB11994	Diacerein	lung.diseases	FALSE	11.4079	1,239E-03
DB00836	Loperamide	hyperalgesia	TRUE	11.4046	2,069E-09
DB00701	Amprenavir	pulmonary.fibrosis	TRUE	11.4034	2,148E-07
DB01373	Calcium	liver.cirrhosis	TRUE	11.4014	4,790E-18
DB00778	Roxithromycin	hypersensitivity	TRUE	11.398	2,147E-04
DB01076	Atorvastatin	cholestasis.extrahepatic	TRUE	11.3962	1,899E-13
DB01103	Quinacrine	adenoma	TRUE	11.3954	4,915E-12
DB04846	Celiprolol	anemia	TRUE	11.3895	1,243E-03
DB14043	Palmidrol	coronary.disease	TRUE	11.3895	1,243E-03
DB09231	Benidipine	astrocytoma	TRUE	11.3886	5,760E-06
DB11094	Vitamin D	lupus.erythematosus.systemic	TRUE	11.388	1,045E-10
DB01377	Magnesium oxide	influenza.human	FALSE	11.387	1,177E-08
DB09194	Etoperidone	learning.disorders	TRUE	11.3851	1,246E-03
DB01094	Hesperetin	multiple.myeloma	TRUE	11.3849	9,586E-11
DB00310	Chlorthalidone	ischemia	TRUE	11.3835	1,247E-03
DB08941	Isoxsuprine	ischemia	TRUE	11.3835	1,247E-03
DB09026	Aliskiren	ischemia	TRUE	11.3835	1,247E-03
DB00359	Sulfadiazine	cholangiocarcinoma	TRUE	11.383	1,246E-03
DB12783	Benserazide	alcoholism	TRUE	11.383	1,246E-03
DB00611	Butorphanol	alcoholism	TRUE	11.383	1,246E-03
DB00581	Lactulose	autoimmune.diseases	FALSE	11.3822	1,245E-03
DB00235	Milrinone	lung.diseases	TRUE	11.3812	1,247E-03
DB00581	Lactulose	multiple.sclerosis	FALSE	11.3798	1,246E-03
DB01082	Streptomycin	multiple.sclerosis	FALSE	11.3798	1,246E-03
DB14063	Dexverapamil	cerebral.hemorrhage	TRUE	11.3796	5,527E-08
DB00618	Demeclocycline	ventricular.dysfunction.left	TRUE	11.3777	1,247E-03
DB14566	Lavender oil	hepatolenticular.degeneration	TRUE	11.3777	1,247E-03
DB00436	Bendroflumethiazide	coronary.disease	TRUE	11.3777	1,247E-03
DB00867	Ritodrine	diabetes.mellitus	TRUE	11.377	1,247E-03
DB00413	Pramipexole	developmental.disabilities	TRUE	11.377	1,247E-03
DB00779	Nalidixic acid	colitis.ulcerative	TRUE	11.377	1,247E-03
DB12138	PF-03715455	insulin.resistance	TRUE	11.3767	1,248E-03
DB08941	Isoxsuprine	psoriasis	TRUE	11.3767	1,248E-03
DB08881	Vemurafenib	multiple.myeloma	TRUE	11.3763	4,401E-14
DB09221	Polaprezinc	kidney.failure.chronic	TRUE	11.3763	1,248E-03
DB00359	Sulfadiazine	diabetes.mellitus.type.1	TRUE	11.3757	1,249E-03
DB01082	Streptomycin	hernia.diaphragmatic	TRUE	11.3757	1,249E-03
DB04828	Zomepirac	acute.kidney.injury	TRUE	11.3757	1,132E-06
DB01427	Amrinone	lymphoma.t.cell.cutaneous	FALSE	11.3746	1,248E-03
DB04883	Darusentan	stroke	TRUE	11.3746	1,248E-03
DB06199	Atrasentan	stroke	TRUE	11.3746	1,248E-03
DB13167	Alclofenac	stroke	FALSE	11.3746	1,248E-03
DB11864	Preladenant	cardiomyopathies	TRUE	11.374	1,248E-03
DB12422	Sulforaphane	cell.transformation.neoplastic	TRUE	11.3739	9,247E-23
DB00310	Chlorthalidone	fibrosis	TRUE	11.3734	1,248E-03
DB05381	Histamine	glomerulonephritis	TRUE	11.3731	4,088E-06
DB13514	Pranoprofen	cardiovascular.diseases	TRUE	11.3719	1,248E-03
DB00545	Pyridostigmine	muscular.diseases	TRUE	11.3708	1,250E-03
DB00618	Demeclocycline	carcinoma.basal.cell	TRUE	11.3708	1,250E-03
DB04871	Lorcaserin	skin.neoplasms	FALSE	11.3708	1,250E-03
DB12518	Raclopride	pain	TRUE	11.3708	1,250E-03
DB04854	Febuxostat	pain	TRUE	11.3708	1,250E-03
DB12617	Mizoribine	muscular.diseases	TRUE	11.3708	1,250E-03
DB12870	Buthionine Sulfoximine	pancreatic.neoplasms	TRUE	11.3706	2,504E-15
DB01366	Procaterol	multiple.myeloma	TRUE	11.3696	1,250E-03
DB01108	Trilostane	adenoma	TRUE	11.3696	1,250E-03
DB00434	Cyproheptadine	bipolar.disorder	TRUE	11.3695	1,251E-03
DB08985	Etilefrine	colonic.neoplasms	TRUE	11.3679	1,249E-03
DB00503	Ritonavir	leukemia	TRUE	11.3677	3,028E-14
DB07118	Hymecromone	lymphoma.t.cell.cutaneous	FALSE	11.3665	1,252E-03
DB07118	Hymecromone	sezary.syndrome	FALSE	11.3661	1,251E-03
DB11359	Guaiacol	acute.kidney.injury	TRUE	11.3653	4,804E-06
DB01211	Clarithromycin	glomerulonephritis	TRUE	11.3634	8,366E-05
DB09221	Polaprezinc	hyperalgesia	TRUE	11.3627	1,254E-03
DB08059	Wortmannin	carcinoma.basal.cell	TRUE	11.3626	6,591E-15
DB07338	Acifluorfen	cerebral.hemorrhage	TRUE	11.3605	7,930E-06
DB00539	Toremifene	infertility.male	TRUE	11.3594	7,905E-07
DB13295	Atracurium	alcoholism	TRUE	11.3587	6,328E-06
DB04690	Camptothecin	multiple.myeloma	TRUE	11.3586	1,785E-17
DB00781	Polymyxin B	hernia.diaphragmatic	TRUE	11.3585	4,938E-07
DB06558	Tezosentan	disease.progression	TRUE	11.3573	1,256E-03
DB00929	Misoprostol	liver.cirrhosis.biliary	FALSE	11.3559	1,254E-03
DB06755	Beta carotene	cerebral.hemorrhage	TRUE	11.3551	5,327E-09
DB14156	Synthetic camphor	ovarian.cysts	TRUE	11.351	7,973E-06
DB02701	Nicotinamide	cerebral.hemorrhage	TRUE	11.3502	8,501E-07
DB09085	Tetracaine	atrial.fibrillation	TRUE	11.3502	1,257E-03
DB12946	8-cyclopentyl-1.3-dipropylxanthine	parkinson.disease	FALSE	11.3475	1,257E-03
DB06195	Seliciclib	pancreatic.neoplasms	TRUE	11.347	7,255E-16
DB04828	Zomepirac	cardiovascular.diseases	TRUE	11.3418	8,032E-06
DB08604	Triclosan	glomerulonephritis.iga	TRUE	11.3387	5,001E-17
DB12996	Acteoside	lung.neoplasms	TRUE	11.3387	2,701E-17
DB00759	Tetracycline	abortion.spontaneous	TRUE	11.3356	5,173E-10
DB02703	Fusidic acid	acute.coronary.syndrome	FALSE	11.3347	2,031E-05
DB00818	Propofol	multiple.myeloma	TRUE	11.3345	1,294E-11
DB00540	Nortriptyline	pneumonia	TRUE	11.334	4,126E-06
DB13069	Nimustine	cerebral.hemorrhage	TRUE	11.3324	1,111E-06
DB07706	2-Hydroxyestradiol	infertility.female	TRUE	11.3295	1,597E-05
DB00994	Neomycin	cocaine.related.disorders	TRUE	11.3221	9,958E-08
DB01068	Clonazepam	infertility.female	TRUE	11.3207	3,506E-05
DB00935	Oxymetazoline	hypotension	TRUE	11.3169	7,328E-03
DB00653	Magnesium sulfate	thyroid.neoplasms	TRUE	11.3158	2,454E-03
DB12684	Aviscumine	multiple.sclerosis	TRUE	11.3151	7,328E-03
DB00627	Niacin	insulin.resistance	TRUE	11.3102	1,225E-12
DB00848	Levamisole	diabetes.mellitus.type.2	TRUE	11.304	1,204E-10
DB11450	Pimobendan	pulmonary.disease.chronic.obstructive	TRUE	11.3005	1,084E-04
DB05137	Lobeline	hyperalgesia	TRUE	11.2953	7,382E-11
DB00920	Ketotifen	glomerulonephritis	TRUE	11.2893	6,574E-05
DB05295	Eldecalcitol	fatty.liver	TRUE	11.2881	4,410E-08
DB01099	Flucytosine	influenza.human	FALSE	11.2877	6,563E-05
DB00581	Lactulose	hypertension.pulmonary	TRUE	11.281	1,282E-03
DB00224	Indinavir	multiple.myeloma	TRUE	11.2807	2,367E-04
DB12110	m-Chlorophenylpiperazine	ovarian.cysts	TRUE	11.2807	2,367E-04
DB11460	Squalene	amyotrophic.lateral.sclerosis	TRUE	11.2803	1,282E-03
DB00196	Fluconazole	infertility.female	TRUE	11.2798	2,363E-04
DB00162	Vitamin A	calcinosis	TRUE	11.2798	5,175E-09
DB02024	3-phenylpropionic acid	squamous.cell.carcinoma.of.head.and.neck	TRUE	11.2793	2,368E-04
DB09221	Polaprezinc	squamous.cell.carcinoma.of.head.and.neck	TRUE	11.2791	1,284E-03
DB01366	Procaterol	parkinson.disease	TRUE	11.279	2,369E-04
DB00618	Demeclocycline	atherosclerosis	TRUE	11.2789	2,366E-04
DB01094	Hesperetin	pancreatic.neoplasms	TRUE	11.2781	2,240E-14
DB01193	Acebutolol	substance.withdrawal.syndrome	TRUE	11.2779	2,020E-06
DB12458	Muscimol	autism.spectrum.disorder	TRUE	11.2779	1,433E-04
DB00886	Omapatrilat	spinocerebellar.ataxias	TRUE	11.2774	1,283E-03
DB04120	4-Methyl-1.2-Benzenediol	cognition.disorders	TRUE	11.2774	1,283E-03
DB08818	Hyaluronic acid	skin.neoplasms	TRUE	11.277	6,475E-15
DB00198	Oseltamivir	infarction.middle.cerebral.artery	TRUE	11.2748	2,384E-04
DB00530	Erlotinib	adenoma	TRUE	11.2719	1,027E-16
DB00127	Spermine	myocardial.reperfusion.injury	TRUE	11.2717	6,976E-09
DB01128	Bicalutamide	leukemia	TRUE	11.2682	6,609E-19
DB00991	Oxaprozin	dyslipidemias	TRUE	11.2671	1,287E-03
DB14509	Lithium carbonate	cholestasis.extrahepatic	TRUE	11.2671	1,287E-03
DB00153	Ergocalciferol	cholestasis	FALSE	11.2651	1,287E-03
DB11460	Squalene	cholestasis	TRUE	11.2651	1,287E-03
DB00490	Buspirone	neurotoxicity.syndromes	TRUE	11.2651	1,287E-03
DB00973	Ezetimibe	kidney.failure.chronic	TRUE	11.265	1,129E-08
DB04866	Halofuginone	celiac.disease	FALSE	11.2628	1,288E-03
DB09477	Enalaprilat	muscular.diseases	TRUE	11.2628	1,288E-03
DB03849	Cilomilast	thrombosis	TRUE	11.2628	1,288E-03
DB01071	Mequitazine	parkinson.disease	TRUE	11.2626	1,288E-03
DB12622	Lupeol	multiple.myeloma	TRUE	11.2622	7,942E-11
DB00310	Chlorthalidone	kidney.diseases	TRUE	11.2602	1,290E-03
DB00581	Lactulose	myocardial.infarction	TRUE	11.26	1,290E-03
DB12138	PF-03715455	myocardial.infarction	TRUE	11.26	1,290E-03
DB11119	Sodium iodide	drug.related.side.effects.and.adverse.reactions	FALSE	11.2591	1,290E-03
DB00331	Metformin	kidney.neoplasms	TRUE	11.2578	4,151E-19
DB01366	Procaterol	multiple.sclerosis	FALSE	11.2578	1,290E-03
DB04854	Febuxostat	calcinosis	TRUE	11.2578	1,290E-03
DB01274	Arformoterol	glomerulonephritis	TRUE	11.257	2,335E-05
DB03568	Butyric Acid	infertility.female	TRUE	11.2566	5,150E-15
DB04854	Febuxostat	liver.cirrhosis.biliary	FALSE	11.2563	1,290E-03
DB00289	Atomoxetine	alzheimer.disease	TRUE	11.2561	1,291E-03
DB00355	Aztreonam	multiple.sclerosis	FALSE	11.2517	5,575E-03
DB00675	Tamoxifen	small.cell.lung.carcinoma	TRUE	11.2501	3,454E-20
DB04846	Celiprolol	cardiovascular.diseases	TRUE	11.2468	1,294E-03
DB11460	Squalene	depressive.disorder	TRUE	11.2468	1,294E-03
DB13628	Ethyl hydroxybenzoate	coronary.disease	TRUE	11.245	5,584E-03
DB00618	Demeclocycline	hernia.diaphragmatic	TRUE	11.244	5,584E-03
DB00199	Erythromycin	asthma	TRUE	11.2437	2,461E-10
DB00864	Tacrolimus	cerebral.hemorrhage	TRUE	11.2406	1,383E-08
DB01373	Calcium	pulmonary.fibrosis	TRUE	11.2402	5,381E-19
DB01577	Metamfetamine	cerebral.hemorrhage	TRUE	11.2382	2,107E-11
DB00553	Methoxsalen	leukemia.lymphocytic.chronic.b.cell	TRUE	11.2361	7,289E-12
DB01576	Dextroamphetamine	diabetes.mellitus.type.2	TRUE	11.236	2,410E-09
DB08059	Wortmannin	melanoma	TRUE	11.234	4,435E-22
DB00916	Metronidazole	glomerulonephritis.iga	TRUE	11.2256	2,141E-04
DB09526	Hydroquinone	arthritis.juvenile	TRUE	11.215	1,452E-18
DB01366	Procaterol	obesity	TRUE	11.2142	2,158E-04
DB14083	Bisphenol A diglycidyl ether	cerebral.hemorrhage	TRUE	11.2134	1,630E-06
DB00877	Sirolimus	salivary.gland.neoplasms	TRUE	11.2117	2,121E-19
DB06626	Axitinib	cerebral.hemorrhage	TRUE	11.2097	3,740E-05
DB01077	Etidronic acid	infertility.female	TRUE	11.2058	3,748E-05
DB13063	Parthenolide	pulmonary.disease.chronic.obstructive	TRUE	11.2036	1,701E-12
DB14509	Lithium carbonate	glioblastoma	TRUE	11.2025	3,761E-05
DB00618	Demeclocycline	acute.kidney.injury	TRUE	11.2023	3,755E-05
DB00319	Piperacillin	multiple.sclerosis	FALSE	11.201	3,757E-05
DB00974	Edetic Acid	pancreatic.neoplasms	TRUE	11.2004	4,098E-10
DB12422	Sulforaphane	carcinoma.non.small.cell.lung	TRUE	11.1993	1,295E-23
DB03568	Butyric Acid	precursor.cell.lymphoblastic.leukemia.lymphoma	TRUE	11.1983	6,124E-17
DB00109	Enfuvirtide	non.alcoholic.fatty.liver.disease	TRUE	11.1975	3,768E-05
DB00014	Goserelin	leukemia	TRUE	11.1955	9,553E-07
DB00349	Clobazam	non.alcoholic.fatty.liver.disease	TRUE	11.1955	3,772E-05
DB08604	Triclosan	acute.kidney.injury	TRUE	11.1935	3,793E-20
DB09298	Silibinin	ovarian.neoplasms	TRUE	11.1923	5,263E-19
DB01017	Minocycline	glomerulonephritis	TRUE	11.1904	8,670E-05
DB00235	Milrinone	inflammatory.bowel.diseases	TRUE	11.1901	3,782E-05
DB00445	Epirubicin	pancreatic.neoplasms	TRUE	11.19	1,706E-11
DB00466	Picrotoxin	epilepsy	TRUE	11.188	1,644E-05
DB14681	Cortisone	neurotoxicity.syndromes	TRUE	11.1853	1,440E-05
DB01708	Prasterone	pancreatic.neoplasms	TRUE	11.1849	1,928E-12
DB01297	Practolol	substance.withdrawal.syndrome	TRUE	11.1816	1,850E-05
DB00235	Milrinone	reperfusion.injury	TRUE	11.1813	7,950E-05
DB00966	Telmisartan	thyroid.neoplasms	TRUE	11.1774	1,921E-09
DB00318	Codeine	pulmonary.fibrosis	TRUE	11.175	1,044E-03
DB00987	Cytarabine	cerebral.hemorrhage	TRUE	11.1736	7,881E-13
DB00553	Methoxsalen	leukemia	FALSE	11.1734	1,666E-12
DB00238	Nevirapine	dyslipidemias	TRUE	11.1724	1,370E-07
DB01032	Probenecid	glomerulonephritis	TRUE	11.1711	7,662E-04
DB12385	10-hydroxycamptothecin	liver.neoplasms.experimental	TRUE	11.1674	2,419E-09
DB00264	Metoprolol	fibrosis	TRUE	11.1623	2,636E-09
DB01337	Pancuronium	anxiety.disorders	TRUE	11.1555	3,575E-05
DB00565	Cisatracurium	alcoholism	TRUE	11.1538	9,576E-04
DB06730	Gestodene	atherosclerosis	TRUE	11.1496	6,489E-08
DB02044	N-(3-(Aminomethyl)Benzyl)Acetamidine	heart.valve.diseases	TRUE	11.1425	1,939E-05
DB01672	2.3-Dihydroxy-Benzoic Acid	abortion.spontaneous	FALSE	11.1412	2,449E-04
DB11841	Entinostat	diabetes.mellitus.type.2	TRUE	11.1411	7,247E-23
DB01436	Alfacalcidol	non.alcoholic.fatty.liver.disease	TRUE	11.14	9,372E-07
DB01396	Digitoxin	ovarian.neoplasms	TRUE	11.1396	1,015E-18
DB06743	Ginkgolide A	squamous.cell.carcinoma.of.head.and.neck	TRUE	11.1391	1,964E-05
DB00254	Doxycycline	abortion.spontaneous	TRUE	11.1351	3,868E-06
DB00445	Epirubicin	cerebral.hemorrhage	TRUE	11.1312	7,452E-06
DB00063	Eptifibatide	hypersensitivity	TRUE	11.129	1,403E-03
DB01023	Felodipine	fatty.liver	TRUE	11.1261	4,907E-07
DB06595	Midostaurin	insulin.resistance	TRUE	11.1258	3,309E-09
DB00014	Goserelin	multiple.myeloma	TRUE	11.1239	3,015E-06
DB01041	Thalidomide	glomerulonephritis.iga	TRUE	11.1232	9,571E-13
DB09153	Sodium chloride	pancreatic.neoplasms	TRUE	11.1216	6,896E-10
DB09070	Tibolone	hyperalgesia	TRUE	11.1213	1,562E-09
DB00456	Cefalotin	influenza.human	FALSE	11.1193	4,504E-03
DB00612	Bisoprolol	kidney.failure.chronic	TRUE	11.1188	2,933E-07
DB14574	Cobalt	lung.neoplasms	TRUE	11.1147	4,529E-21
DB11864	Preladenant	substance.withdrawal.syndrome	TRUE	11.1143	4,514E-03
DB01592	Iron	lung.neoplasms	TRUE	11.1142	4,373E-21
DB03568	Butyric Acid	pancreatic.neoplasms	TRUE	11.1134	6,245E-16
DB00202	Succinylcholine	inflammation	TRUE	11.1122	4,859E-05
DB00539	Toremifene	coronary.artery.disease	TRUE	11.1089	4,887E-05
DB03128	Acetylcholine	seizures	TRUE	11.1076	1,933E-08
DB01103	Quinacrine	pancreatic.neoplasms	TRUE	11.1048	1,610E-11
DB05262	Oxypurinol	thyroid.neoplasms	TRUE	11.1032	3,311E-05
DB00235	Milrinone	pulmonary.fibrosis	TRUE	11.1009	1,509E-04
DB00738	Pentamidine	glomerulonephritis	TRUE	11.0984	1,217E-04
DB01393	Bezafibrate	thyroid.neoplasms	TRUE	11.0956	3,154E-13
DB00431	Lindane	astrocytoma	TRUE	11.0947	5,335E-11
DB06763	Saralasin	abortion.spontaneous	TRUE	11.0941	1,107E-03
DB11740	MK-1775	pancreatic.neoplasms	TRUE	11.0937	1,032E-08
DB00381	Amlodipine	multiple.myeloma	TRUE	11.0919	7,534E-10
DB01366	Procaterol	diabetes.mellitus.experimental	TRUE	11.0907	4,127E-05
DB12072	Orantinib	heart.valve.diseases	TRUE	11.0876	4,149E-05
DB00982	Isotretinoin	osteoarthritis	TRUE	11.087	3,820E-21
DB00532	Mephenytoin	fatty.liver	TRUE	11.0852	2,024E-04
DB00982	Isotretinoin	parkinson.disease	TRUE	11.0852	1,777E-23
DB00675	Tamoxifen	medulloblastoma	TRUE	11.085	2,039E-18
DB12442	Alvespimycin	pancreatic.neoplasms	TRUE	11.0842	1,321E-10
DB11231	Lycopene	ovarian.neoplasms	TRUE	11.0827	1,132E-19
DB08881	Vemurafenib	astrocytoma	TRUE	11.0821	1,976E-10
DB00855	Aminolevulinic acid	lymphoma.t.cell.cutaneous	TRUE	11.0815	1,487E-08
DB12138	PF-03715455	psoriasis	TRUE	11.0795	2,031E-04
DB14681	Cortisone	endometriosis	TRUE	11.0792	5,495E-07
DB05434	ABT-510	drug.hypersensitivity	TRUE	11.0771	2,033E-04
DB00678	Losartan	cholestasis	TRUE	11.0747	1,931E-12
DB02772	Sucrose	cleft.lip	TRUE	11.0741	2,038E-04
DB00513	Aminocaproic Acid	pulmonary.fibrosis	FALSE	11.0729	2,036E-04
DB06412	Oxymetholone	neoplasm.recurrence.local	TRUE	11.0705	2,129E-06
DB08881	Vemurafenib	ovarian.neoplasms	TRUE	11.0701	6,109E-18
DB03419	Uracil	cerebral.hemorrhage	FALSE	11.0668	2,041E-04
DB06774	Capsaicin	insulin.resistance	TRUE	11.0667	1,033E-16
DB01099	Flucytosine	multiple.myeloma	TRUE	11.0649	3,102E-07
DB01065	Melatonin	leukemia.lymphocytic.chronic.b.cell	TRUE	11.0643	8,758E-14
DB11450	Pimobendan	pneumonia	TRUE	11.064	9,223E-04
DB14059	SC-236	hyperalgesia	TRUE	11.0617	3,738E-11
DB00622	Nicardipine	dyslipidemias	TRUE	11.0593	8,880E-07
DB00292	Etomidate	alcoholism	TRUE	11.0574	3,170E-04
DB00621	Oxandrolone	hyperplasia	FALSE	11.0553	2,053E-04
DB00849	Methylphenobarbital	diabetes.mellitus	TRUE	11.0553	2,053E-04
DB11831	Dinitrochlorobenzene	leukemia.myeloid.acute	TRUE	11.0547	6,894E-21
DB00140	Riboflavin	pancreatic.neoplasms	TRUE	11.0541	2,063E-13
DB14513	Magnesium	hyperglycemia	TRUE	11.0539	3,713E-10
DB00608	Chloroquine	diabetes.mellitus.type.2	TRUE	11.0453	3,551E-14
DB01112	Cefuroxime	proteinuria	FALSE	11.0446	9,941E-06
DB05767	Andrographolide	multiple.myeloma	TRUE	11.0396	1,263E-13
DB00399	Zoledronic acid	salivary.gland.neoplasms	TRUE	11.0391	2,709E-21
DB12316	9CUAB30	growth.disorders	TRUE	11.036	2,070E-04
DB11175	Zinc picolinate	infarction.middle.cerebral.artery	TRUE	11.0358	2,648E-04
DB00381	Amlodipine	neoplasms.experimental	TRUE	11.0346	5,997E-14
DB00234	Reboxetine	heart.failure	TRUE	11.0285	4,721E-03
DB00235	Milrinone	atherosclerosis	TRUE	11.0283	1,007E-05
DB04812	Benoxaprofen	proteinuria	TRUE	11.0242	1,139E-06
DB01914	D-glucose	coronary.disease	TRUE	11.0233	7,333E-14
DB12307	Foretinib	pancreatic.neoplasms	TRUE	11.023	7,240E-07
DB06603	Panobinostat	lung.neoplasms	TRUE	11.0201	2,390E-21
DB14476	DL-alpha-Tocopherol	insulin.resistance	TRUE	11.015	1,291E-15
DB00618	Demeclocycline	lupus.erythematosus.systemic	TRUE	11.0146	2,091E-04
DB00581	Lactulose	diabetes.mellitus.experimental	TRUE	11.0146	2,091E-04
DB00544	Fluorouracil	polycystic.ovary.syndrome	TRUE	11.0146	6,635E-22
DB00849	Methylphenobarbital	fatty.liver	TRUE	11.0128	2,090E-04
DB01004	Ganciclovir	brain.injuries	TRUE	11.0127	5,635E-08
DB06809	Plerixafor	coronary.artery.disease	TRUE	11.011	2,327E-05
DB00611	Butorphanol	substance.related.disorders	TRUE	11.0102	2,095E-04
DB00202	Succinylcholine	developmental.disabilities	TRUE	11.0082	2,095E-04
DB07338	Acifluorfen	multiple.myeloma	TRUE	11.0053	3,044E-06
DB04977	Plitidepsin	pain	TRUE	11.0021	2,101E-04
DB12445	Nitroaspirin	diabetes.mellitus.type.2	TRUE	11.0008	7,385E-13
DB09129	Chromic chloride	hypertension.pulmonary	TRUE	10.9993	7,425E-07
DB13781	Xamoterol	cocaine.related.disorders	TRUE	10.9967	6,928E-08
DB00618	Demeclocycline	pneumonia	TRUE	10.995	2,077E-03
DB08633	TNP-470	pulmonary.disease.chronic.obstructive	TRUE	10.9947	1,292E-07
DB01267	Paliperidone	nervous.system.diseases	TRUE	10.992	3,097E-05
DB00297	Bupivacaine	myocardial.reperfusion.injury	TRUE	10.9918	4,130E-07
DB00813	Fentanyl	amphetamine.related.disorders	TRUE	10.9916	3,318E-07
DB14479	Acetylcysteine zinc	amphetamine.related.disorders	TRUE	10.9902	2,700E-17
DB00675	Tamoxifen	cocaine.related.disorders	TRUE	10.9827	1,067E-19
DB04703	Hesperidin	hypersensitivity	TRUE	10.9816	3,912E-06
DB00996	Gabapentin	hyperkinesis	TRUE	10.9814	1,097E-03
DB00818	Propofol	cerebral.hemorrhage	TRUE	10.9809	4,168E-06
DB00560	Tigecycline	kidney.failure.chronic	TRUE	10.9809	1,097E-03
DB14509	Lithium carbonate	infarction.middle.cerebral.artery	TRUE	10.9779	1,097E-03
DB00491	Miglitol	kidney.diseases	FALSE	10.9762	4,821E-08
DB01093	Dimethyl sulfoxide	glomerulonephritis	TRUE	10.9738	1,418E-07
DB00235	Milrinone	infarction.middle.cerebral.artery	TRUE	10.9735	2,450E-03
DB00524	Metolazone	proteinuria	TRUE	10.9723	3,709E-07
DB00945	Acetylsalicylic acid	lymphoma.t.cell.cutaneous	TRUE	10.9719	6,145E-19
DB01186	Pergolide	cerebral.hemorrhage	TRUE	10.9697	4,809E-06
DB00182	Amphetamine	infarction.middle.cerebral.artery	TRUE	10.9692	1,678E-12
DB01436	Alfacalcidol	hernia.diaphragmatic	TRUE	10.9687	1,940E-04
DB01016	Glyburide	cardiovascular.diseases	TRUE	10.9659	1,339E-07
DB01852	Kaempherol	hernia.diaphragmatic	TRUE	10.9638	7,045E-12
DB08059	Wortmannin	precursor.cell.lymphoblastic.leukemia.lymphoma	TRUE	10.9631	1,329E-17
DB01221	Ketamine	multiple.myeloma	TRUE	10.9507	2,472E-08
DB12385	10-hydroxycamptothecin	leukemia.lymphocytic.chronic.b.cell	TRUE	10.9458	1,372E-07
DB01226	Mivacurium	anxiety.disorders	TRUE	10.9387	2,534E-04
DB00761	Potassium chloride	hyperglycemia	TRUE	10.937	2,530E-04
DB00938	Salmeterol	glomerulonephritis	TRUE	10.9359	1,180E-05
DB01064	Isoprenaline	cardiovascular.diseases	TRUE	10.9358	7,882E-12
DB01001	Salbutamol	cerebral.hemorrhage	TRUE	10.9349	2,713E-06
DB02044	N-(3-(Aminomethyl)Benzyl)Acetamidine	lupus.erythematosus.systemic	FALSE	10.932	3,624E-06
DB00973	Ezetimibe	coronary.disease	TRUE	10.9302	4,497E-06
DB01366	Procaterol	myocardial.infarction	TRUE	10.9197	1,671E-04
DB00349	Clobazam	stroke	TRUE	10.9195	1,671E-04
DB03052	Dazoxiben	abortion.spontaneous	TRUE	10.9195	1,671E-04
DB00528	Lercanidipine	neoplasm.recurrence.local	TRUE	10.9189	2,432E-05
DB11251	Tocopherol	pancreatic.neoplasms	TRUE	10.9175	5,736E-11
DB00318	Codeine	fatty.liver	TRUE	10.9166	4,220E-04
DB00500	Tolmetin	lupus.erythematosus.systemic	FALSE	10.916	1,685E-04
DB00829	Diazepam	liver.cirrhosis	TRUE	10.9158	8,678E-09
DB00140	Riboflavin	polycystic.ovary.syndrome	TRUE	10.9153	4,736E-11
DB02044	N-(3-(Aminomethyl)Benzyl)Acetamidine	pneumonia	TRUE	10.9151	5,667E-06
DB00834	Mifepristone	hernia.diaphragmatic	TRUE	10.9121	3,372E-14
DB14479	Acetylcysteine zinc	carcinoma.transitional.cell	TRUE	10.9112	4,509E-19
DB12110	m-Chlorophenylpiperazine	epilepsy	TRUE	10.908	5,961E-08
DB06413	Armodafinil	parkinson.disease	TRUE	10.9057	2,437E-05
DB00778	Roxithromycin	pneumonia	TRUE	10.9054	2,630E-04
DB01001	Salbutamol	liver.neoplasms.experimental	TRUE	10.9036	3,904E-13
DB00537	Ciprofloxacin	hernia.diaphragmatic	TRUE	10.9032	5,102E-08
DB08901	Ponatinib	coronary.artery.disease	FALSE	10.9013	6,020E-11
DB00921	Buprenorphine	amphetamine.related.disorders	TRUE	10.8999	1,500E-07
DB00929	Misoprostol	arthritis.experimental	TRUE	10.8982	3,672E-03
DB00678	Losartan	coronary.artery.disease	TRUE	10.8958	2,819E-11
DB00137	Lutein	leukemia.lymphocytic.chronic.b.cell	TRUE	10.8944	2,135E-06
DB12478	Piribedil	anxiety.disorders	TRUE	10.8943	3,678E-03
DB08633	TNP-470	sezary.syndrome	TRUE	10.8941	8,858E-07
DB04690	Camptothecin	cerebral.hemorrhage	TRUE	10.8938	3,589E-10
DB00741	Hydrocortisone	pneumonia	TRUE	10.8935	1,065E-11
DB00063	Eptifibatide	crohn.disease	TRUE	10.8932	3,678E-03
DB01427	Amrinone	colitis.ulcerative	TRUE	10.8931	3,678E-03
DB14545	Hydrocortisone succinate	inflammatory.bowel.diseases	TRUE	10.8926	3,680E-03
DB01090	Pentolinium	obesity	TRUE	10.8918	4,812E-03
DB01124	Tolbutamide	hypotension	TRUE	10.8912	1,877E-03
DB00560	Tigecycline	hepatolenticular.degeneration	TRUE	10.8906	3,683E-03
DB04839	Cyproterone acetate	hepatomegaly	FALSE	10.8896	3,581E-13
DB00184	Nicotine	sezary.syndrome	TRUE	10.888	3,910E-17
DB08839	Serotonin	hyperalgesia	TRUE	10.8856	4,856E-11
DB00472	Fluoxetine	glomerulonephritis	TRUE	10.8841	4,847E-06
DB07374	Anisomycin	hepatomegaly	TRUE	10.8832	1,810E-11
DB00014	Goserelin	cerebral.hemorrhage	TRUE	10.8809	7,748E-04
DB01115	Nifedipine	hyperglycemia	TRUE	10.8772	1,311E-11
DB12946	8-cyclopentyl-1.3-dipropylxanthine	infarction.middle.cerebral.artery	TRUE	10.8765	4,845E-03
DB04817	Metamizole	arthritis.rheumatoid	TRUE	10.8763	4,846E-03
DB00349	Clobazam	cerebral.hemorrhage	TRUE	10.8756	4,846E-03
DB00162	Vitamin A	reperfusion.injury	TRUE	10.8739	3,545E-13
DB08059	Wortmannin	lymphoma.t.cell.cutaneous	TRUE	10.8734	2,364E-14
DB00917	Dinoprostone	insulin.resistance	TRUE	10.8733	8,566E-14
DB01708	Prasterone	infertility.female	TRUE	10.8723	8,141E-10
DB00579	Mazindol	hepatolenticular.degeneration	FALSE	10.8715	4,852E-03
DB09321	Zinc oxide	hyperalgesia	TRUE	10.8704	2,622E-12
DB12684	Aviscumine	psoriasis	TRUE	10.8685	4,857E-03
DB08804	Nandrolone decanoate	acute.kidney.injury	FALSE	10.868	4,987E-04
DB06763	Saralasin	pulmonary.fibrosis	TRUE	10.8651	2,572E-06
DB08865	Crizotinib	astrocytoma	TRUE	10.8643	1,265E-08
DB00788	Naproxen	squamous.cell.carcinoma.of.head.and.neck	TRUE	10.8642	1,914E-10
DB00640	Adenosine	colitis.ulcerative	TRUE	10.8618	1,292E-12
DB04115	Berberine	medulloblastoma	TRUE	10.8584	1,709E-14
DB08604	Triclosan	adenocarcinoma	TRUE	10.8568	2,275E-22
DB00182	Amphetamine	lung.neoplasms	TRUE	10.8559	1,545E-16
DB12618	Apocynin	thrombosis	TRUE	10.8535	6,046E-08
DB14479	Acetylcysteine zinc	leukemia.lymphocytic.chronic.b.cell	TRUE	10.8535	1,016E-17
DB11841	Entinostat	leukemia.myeloid.acute	TRUE	10.8531	9,819E-21
DB12665	Isoquercetin	colitis.ulcerative	TRUE	10.8525	1,656E-12
DB00278	Argatroban	liver.cirrhosis	TRUE	10.8495	9,712E-06
DB00605	Sulindac	cholestasis.extrahepatic	TRUE	10.8477	5,073E-18
DB00915	Amantadine	colitis.ulcerative	FALSE	10.846	1,354E-05
DB08604	Triclosan	neoplasm.metastasis	TRUE	10.8401	2,650E-20
DB00343	Diltiazem	liver.cirrhosis.biliary	TRUE	10.8398	6,382E-06
DB00811	Ribavirin	cerebral.hemorrhage	TRUE	10.838	6,208E-06
DB14371	Mangostin	lymphoma.t.cell.cutaneous	TRUE	10.8352	7,401E-12
DB03322	Dexpropranolol	cerebral.hemorrhage	TRUE	10.8323	5,844E-06
DB12510	Ozone	glomerulonephritis	TRUE	10.8284	1,822E-07
DB00398	Sorafenib	multiple.myeloma	TRUE	10.8278	1,227E-15
DB01436	Alfacalcidol	crohn.disease	FALSE	10.8227	2,767E-05
DB00381	Amlodipine	pancreatic.neoplasms	TRUE	10.8215	6,116E-09
DB00812	Phenylbutazone	psoriasis	TRUE	10.8195	3,414E-11
DB11251	Tocopherol	lymphoma.t.cell.cutaneous	TRUE	10.8175	9,855E-09
DB00281	Lidocaine	crohn.disease	TRUE	10.8175	1,256E-07
DB00939	Meclofenamic acid	cell.transformation.neoplastic	TRUE	10.8168	2,678E-10
DB01577	Metamfetamine	colorectal.neoplasms	TRUE	10.8142	2,941E-19
DB13919	Candesartan	hypertension.pulmonary	TRUE	10.8105	1,674E-04
DB01076	Atorvastatin	hyperalgesia	TRUE	10.8095	2,636E-11
DB00396	Progesterone	leukemia	TRUE	10.8078	1,116E-20
DB01427	Amrinone	arthritis.rheumatoid	TRUE	10.804	2,797E-03
DB00560	Tigecycline	arthritis.experimental	TRUE	10.8003	1,344E-03
DB01427	Amrinone	asthma	TRUE	10.7994	3,926E-03
DB00421	Spironolactone	infarction.middle.cerebral.artery	TRUE	10.7987	1,453E-08
DB00343	Diltiazem	psoriasis	TRUE	10.7964	8,099E-08
DB12290	Puerarin	cerebral.hemorrhage	TRUE	10.7955	8,367E-07
DB00910	Paricalcitol	leukemia.lymphocytic.chronic.b.cell	TRUE	10.7953	2,362E-10
DB06249	Arzoxifene	coronary.artery.disease	TRUE	10.7911	7,277E-04
DB00682	Warfarin	coronary.disease	TRUE	10.7874	3,134E-08
DB01009	Ketoprofen	drug.related.side.effects.and.adverse.reactions	TRUE	10.7871	8,829E-06
DB00563	Methotrexate	salivary.gland.neoplasms	TRUE	10.7854	9,543E-21
DB01611	Hydroxychloroquine	colitis.ulcerative	TRUE	10.7853	5,926E-06
DB12618	Apocynin	lung.neoplasms	TRUE	10.7807	1,342E-15
DB00675	Tamoxifen	leukemia.lymphocytic.chronic.b.cell	TRUE	10.7806	3,594E-19
DB00512	Vancomycin	asthma	FALSE	10.7788	1,514E-05
DB05943	Resatorvid	coronary.artery.disease	TRUE	10.7785	2,026E-07
DB13654	Montmorillonite	substance.withdrawal.syndrome	TRUE	10.7768	5,301E-04
DB00727	Nitroglycerin	hypersensitivity	TRUE	10.7745	2,636E-06
DB08604	Triclosan	pulmonary.fibrosis	TRUE	10.7712	3,026E-20
DB02701	Nicotinamide	lymphoma.t.cell.cutaneous	TRUE	10.768	7,374E-12
DB01373	Calcium	autistic.disorder	TRUE	10.7669	2,807E-17
DB00974	Edetic Acid	cerebral.hemorrhage	TRUE	10.7668	7,230E-08
DB01366	Procaterol	pulmonary.fibrosis	TRUE	10.7632	4,873E-05
DB04828	Zomepirac	stroke	TRUE	10.7611	4,141E-06
DB00790	Perindopril	fibrosis	TRUE	10.7608	1,162E-04
DB00975	Dipyridamole	abortion.spontaneous	TRUE	10.7606	1,392E-07
DB00573	Fenoprofen	drug.hypersensitivity	FALSE	10.7589	3,589E-06
DB00296	Ropivacaine	hypersensitivity	TRUE	10.7577	5,254E-05
DB11588	Carbon monoxide	glomerulonephritis	TRUE	10.7551	8,073E-04
DB00999	Hydrochlorothiazide	stevens.johnson.syndrome	FALSE	10.7533	5,553E-09
DB02659	Cholic Acid	hepatomegaly	TRUE	10.7531	2,389E-06
DB01373	Calcium	reperfusion.injury	TRUE	10.7525	1,071E-17
DB01088	Iloprost	substance.withdrawal.syndrome	TRUE	10.7517	1,414E-07
DB06803	Niclosamide	glomerulonephritis	TRUE	10.7476	1,294E-10
DB08881	Vemurafenib	leukemia.lymphocytic.chronic.b.cell	TRUE	10.7459	5,147E-12
DB06641	Perifosine	hyperalgesia	TRUE	10.7458	8,132E-10
DB00412	Rosiglitazone	coronary.disease	TRUE	10.7456	1,776E-12
DB00413	Pramipexole	cognition.disorders	TRUE	10.7451	4,926E-05
DB12257	Platinum	multiple.myeloma	TRUE	10.739	1,297E-09
DB03052	Dazoxiben	coronary.artery.disease	TRUE	10.7386	5,573E-04
DB00169	Cholecalciferol	leukemia.lymphocytic.chronic.b.cell	TRUE	10.7381	2,825E-13
DB01004	Ganciclovir	lymphoma.t.cell.cutaneous	TRUE	10.7376	1,775E-07
DB04898	Ximelagatran	liver.cirrhosis	TRUE	10.7369	5,576E-04
DB12881	Indole-3-carbinol	lung.neoplasms	TRUE	10.7358	5,987E-15
DB01698	Rutin	diabetes.mellitus.type.2	TRUE	10.7357	7,922E-14
DB01783	Pantothenic acid	pneumonia	TRUE	10.7352	1,782E-07
DB08877	Ruxolitinib	colitis.ulcerative	TRUE	10.7307	2,271E-13
DB13628	Ethyl hydroxybenzoate	leukemia	TRUE	10.7289	6,177E-05
DB12445	Nitroaspirin	lung.neoplasms	TRUE	10.7274	4,270E-14
DB01099	Flucytosine	lymphoma.t.cell.cutaneous	TRUE	10.7266	1,060E-06
DB00396	Progesterone	polycystic.ovary.syndrome	TRUE	10.7259	4,606E-21
DB00376	Trihexyphenidyl	hepatolenticular.degeneration	TRUE	10.7254	4,983E-05
DB00104	Octreotide	cerebral.hemorrhage	TRUE	10.7252	2,183E-05
DB00412	Rosiglitazone	ovarian.neoplasms	TRUE	10.7251	2,012E-21
DB00590	Doxazosin	pancreatic.neoplasms	TRUE	10.7216	1,972E-10
DB01592	Iron	hypersensitivity	TRUE	10.7209	3,303E-12
DB05458	Pozanicline	alzheimer.disease	TRUE	10.7191	2,379E-04
DB01151	Desipramine	glomerulonephritis	TRUE	10.7188	1,292E-04
DB00675	Tamoxifen	sezary.syndrome	TRUE	10.7172	2,676E-17
DB01393	Bezafibrate	coronary.disease	TRUE	10.7152	4,401E-10
DB12082	Vesnarinone	brain.injuries	TRUE	10.7149	1,270E-05
DB00501	Cimetidine	cerebral.hemorrhage	TRUE	10.7142	6,144E-05
DB11669	Ortataxel	myocardial.infarction	TRUE	10.7133	8,071E-09
DB00727	Nitroglycerin	brain.injuries	TRUE	10.7107	1,419E-11
DB01393	Bezafibrate	hernia.diaphragmatic	TRUE	10.7086	7,947E-10
DB11757	Istradefylline	substance.withdrawal.syndrome	TRUE	10.7077	8,261E-03
DB00612	Bisoprolol	nervous.system.diseases	TRUE	10.7074	4,997E-05
DB00523	Alitretinoin	cell.transformation.neoplastic	TRUE	10.7066	7,780E-17
DB14509	Lithium carbonate	reperfusion.injury	TRUE	10.7064	1,488E-03
DB08818	Hyaluronic acid	diabetes.mellitus.type.2	TRUE	10.7063	4,772E-13
DB06690	Nitrous oxide	infarction.middle.cerebral.artery	TRUE	10.7038	3,041E-05
DB00227	Lovastatin	leukemia	TRUE	10.7012	4,615E-13
DB00675	Tamoxifen	osteosarcoma	TRUE	10.6989	9,241E-21
DB00573	Fenoprofen	hypersensitivity	TRUE	10.6956	5,214E-04
DB11841	Entinostat	weight.gain	TRUE	10.6955	1,952E-20
DB03568	Butyric Acid	thyroid.neoplasms	TRUE	10.6953	6,591E-15
DB04892	Phenserine	abortion.spontaneous	FALSE	10.6945	5,075E-03
DB00501	Cimetidine	diabetes.mellitus.type.2	TRUE	10.6937	2,571E-12
DB00336	Nitrofural	pulmonary.disease.chronic.obstructive	TRUE	10.692	2,502E-04
DB00575	Clonidine	diabetes.mellitus.type.2	TRUE	10.6903	1,262E-10
DB12881	Indole-3-carbinol	ovarian.neoplasms	TRUE	10.6891	6,157E-18
DB00603	Medroxyprogesterone acetate	thrombosis	TRUE	10.6855	4,450E-12
DB13063	Parthenolide	cholestasis.extrahepatic	TRUE	10.6842	1,898E-10
DB08633	TNP-470	precursor.cell.lymphoblastic.leukemia.lymphoma	TRUE	10.6826	2,348E-07
DB00304	Desogestrel	thrombosis	TRUE	10.6819	2,452E-05
DB00501	Cimetidine	hypersensitivity	TRUE	10.6817	1,169E-06
DB00523	Alitretinoin	endometriosis	TRUE	10.6802	3,591E-17
DB00749	Etodolac	myocardial.reperfusion.injury	TRUE	10.6772	2,387E-10
DB02546	Vorinostat	diabetes.mellitus.type.2	TRUE	10.6766	2,655E-22
DB02021	Fidarestat	hyperalgesia	TRUE	10.6765	1,147E-10
DB11581	Venetoclax	cerebral.hemorrhage	TRUE	10.6762	8,301E-03
DB00296	Ropivacaine	pneumonia	TRUE	10.6747	1,576E-05
DB00001	Lepirudin	myocardial.infarction	TRUE	10.6741	6,643E-04
DB00624	Testosterone	lymphoma.large.b.cell.diffuse	TRUE	10.6739	1,909E-21
DB01283	Lumiracoxib	kidney.diseases	TRUE	10.6734	3,115E-07
DB00132	Alpha-Linolenic Acid	hepatomegaly	TRUE	10.6733	5,943E-06
DB08815	Lurasidone	seizures	TRUE	10.6709	4,245E-04
DB13853	Anethole trithione	thrombosis	TRUE	10.6703	3,450E-05
DB00235	Milrinone	asthma	TRUE	10.6685	4,253E-04
DB08059	Wortmannin	leukemia.myeloid.acute	TRUE	10.6645	1,586E-18
DB00523	Alitretinoin	pancreatic.neoplasms	TRUE	10.6644	6,220E-16
DB00491	Miglitol	leukemia.myeloid.acute	TRUE	10.6639	5,451E-08
DB00523	Alitretinoin	kidney.failure.chronic	TRUE	10.6626	7,779E-14
DB00250	Dapsone	hyperalgesia	TRUE	10.6623	1,160E-10
DB06824	Triethylenetetramine	cerebral.hemorrhage	TRUE	10.6607	3,137E-09
DB01223	Aminophylline	cerebral.hemorrhage	TRUE	10.6604	2,998E-03
DB05381	Histamine	crohn.disease	TRUE	10.6602	7,292E-10
DB04513	N-(6-Aminohexyl)-5-Chloro-1-Naphthalenesulfonamide	brain.injuries	TRUE	10.6578	1,891E-10
DB06249	Arzoxifene	endometriosis	TRUE	10.6578	4,210E-09
DB01086	Benzocaine	hypersensitivity	TRUE	10.6547	3,006E-03
DB11231	Lycopene	sezary.syndrome	TRUE	10.6542	1,508E-12
DB00162	Vitamin A	abortion.spontaneous	TRUE	10.6535	1,081E-08
DB00848	Levamisole	brain.injuries	TRUE	10.6496	1,552E-06
DB01041	Thalidomide	diabetes.mellitus.type.2	TRUE	10.6462	2,516E-18
DB06287	Temsirolimus	cerebral.hemorrhage	TRUE	10.6462	3,140E-09
DB00781	Polymyxin B	cholestasis.extrahepatic	TRUE	10.6456	1,190E-11
DB04920	Clevidipine	obesity	FALSE	10.6453	1,327E-06
DB13919	Candesartan	pulmonary.fibrosis	TRUE	10.6449	1,111E-05
DB11841	Entinostat	esophageal.neoplasms	TRUE	10.6427	1,581E-21
DB00627	Niacin	thrombosis	TRUE	10.6422	4,477E-07
DB00441	Gemcitabine	adenoma	TRUE	10.6417	9,539E-17
DB00778	Roxithromycin	kidney.failure.chronic	TRUE	10.6416	9,273E-05
DB14177	Propylparaben	neoplasms.experimental	TRUE	10.6392	1,286E-15
DB00553	Methoxsalen	cerebral.hemorrhage	TRUE	10.6388	3,348E-06
DB00384	Triamterene	astrocytoma	TRUE	10.6384	2,740E-04
DB00439	Cerivastatin	heart.valve.diseases	TRUE	10.638	5,408E-06
DB05381	Histamine	lung.neoplasms	TRUE	10.6356	7,676E-16
DB11672	Curcumin	medulloblastoma	TRUE	10.6349	5,942E-16
DB08818	Hyaluronic acid	arthritis.juvenile	TRUE	10.6338	1,524E-10
DB02169	9.10-Deepithio-9.10-Didehydroacanthifolicin	carcinoma.non.small.cell.lung	TRUE	10.6329	9,143E-21
DB00363	Clozapine	kidney.failure.chronic	TRUE	10.6318	3,834E-11
DB00622	Nicardipine	neoplasms.experimental	TRUE	10.6318	3,707E-11
DB04703	Hesperidin	pneumonia	TRUE	10.6311	4,888E-07
DB09231	Benidipine	non.alcoholic.fatty.liver.disease	TRUE	10.6273	3,712E-06
DB00394	Beclomethasone dipropionate	cerebral.hemorrhage	TRUE	10.6263	3,011E-08
DB01193	Acebutolol	hyperalgesia	TRUE	10.6249	8,363E-08
DB00334	Olanzapine	lung.neoplasms	TRUE	10.6241	7,477E-13
DB00158	Folic acid	medulloblastoma	TRUE	10.6194	2,165E-15
DB02557	Phosphoramidon	hyperalgesia	TRUE	10.6183	2,029E-07
DB01645	Genistein	polycystic.ovary.syndrome	TRUE	10.6134	1,601E-21
DB00503	Ritonavir	sezary.syndrome	TRUE	10.6124	1,187E-12
DB01023	Felodipine	leukemia	TRUE	10.6089	2,230E-08
DB01656	Roflumilast	skin.diseases	TRUE	10.6086	3,171E-04
DB12290	Puerarin	insulin.resistance	TRUE	10.6064	6,785E-12
DB04573	Estriol	hernia.diaphragmatic	TRUE	10.6054	3,366E-06
DB06543	Astaxanthin	kidney.diseases	TRUE	10.605	5,398E-05
DB04815	Clioquinol	glomerulonephritis	TRUE	10.6047	3,993E-06
DB00336	Nitrofural	pneumonia	TRUE	10.6046	1,385E-06
DB01436	Alfacalcidol	brain.injuries	TRUE	10.6045	4,881E-07
DB00643	Mebendazole	nerve.degeneration	TRUE	10.6031	1,821E-13
DB00641	Simvastatin	kidney.neoplasms	TRUE	10.6029	4,480E-18
DB00317	Gefitinib	insulin.resistance	TRUE	10.6028	2,616E-13
DB00528	Lercanidipine	insulin.resistance	TRUE	10.6009	4,128E-06
DB00684	Tobramycin	psoriasis	TRUE	10.5975	5,038E-09
DB12478	Piribedil	cognition.disorders	TRUE	10.5962	1,132E-04
DB12082	Vesnarinone	autoimmune.diseases	TRUE	10.5955	1,129E-04
DB09221	Polaprezinc	urinary.bladder.neoplasms	TRUE	10.5954	1,129E-04
DB00724	Imiquimod	celiac.disease	TRUE	10.5941	1,139E-04
DB13919	Candesartan	coronary.disease	TRUE	10.5933	1,140E-04
DB12617	Mizoribine	glioblastoma	TRUE	10.5932	1,139E-04
DB00788	Naproxen	hypersensitivity	TRUE	10.5932	2,107E-05
DB00927	Famotidine	hyperalgesia	TRUE	10.593	6,113E-08
DB00379	Mexiletine	inflammatory.bowel.diseases	TRUE	10.5926	1,139E-04
DB00235	Milrinone	acute.coronary.syndrome	TRUE	10.5925	1,139E-04
DB01226	Mivacurium	nervous.system.diseases	TRUE	10.5923	1,144E-04
DB04821	Nomifensine	alcoholism	TRUE	10.5906	1,138E-04
DB13245	Thiram	brain.ischemia	TRUE	10.5871	3,673E-15
DB01393	Bezafibrate	multiple.sclerosis	TRUE	10.5851	4,434E-09
DB00336	Nitrofural	hyperalgesia	TRUE	10.5809	1,849E-07
DB00184	Nicotine	insulin.resistance	TRUE	10.5807	3,541E-17
DB01224	Quetiapine	squamous.cell.carcinoma.of.head.and.neck	TRUE	10.5752	1,424E-06
DB11359	Guaiacol	drug.related.side.effects.and.adverse.reactions	TRUE	10.575	7,672E-04
DB00622	Nicardipine	thyroid.neoplasms	TRUE	10.572	1,052E-08
DB11175	Zinc picolinate	myocardial.reperfusion.injury	TRUE	10.5679	3,018E-05
DB00903	Etacrynic acid	lung.neoplasms	TRUE	10.5648	9,856E-15
DB08604	Triclosan	carcinoma	TRUE	10.5628	5,048E-20
DB00203	Sildenafil	multiple.myeloma	TRUE	10.5627	6,452E-06
DB12326	Antroquinonol	hyperalgesia	TRUE	10.5616	1,140E-09
DB04828	Zomepirac	infarction.middle.cerebral.artery	TRUE	10.5586	9,256E-05
DB00675	Tamoxifen	coronary.disease	TRUE	10.5576	2,356E-14
DB13063	Parthenolide	hernia.diaphragmatic	TRUE	10.5574	7,901E-07
DB01592	Iron	carcinoma.non.small.cell.lung	TRUE	10.5561	9,772E-19
DB00331	Metformin	lymphoma.t.cell.cutaneous	TRUE	10.5544	2,762E-14
DB08815	Lurasidone	cocaine.related.disorders	TRUE	10.5531	8,929E-04
DB12946	8-cyclopentyl-1.3-dipropylxanthine	reperfusion.injury	TRUE	10.5531	8,347E-04
DB00325	Nitroprusside	heart.valve.diseases	TRUE	10.5499	1,824E-09
DB05513	Atiprimod	pancreatic.neoplasms	TRUE	10.549	5,676E-08
DB00560	Tigecycline	stroke	TRUE	10.5468	2,340E-04
DB00746	Deferoxamine	liver.neoplasms.experimental	TRUE	10.5436	4,647E-18
DB11450	Pimobendan	hypersensitivity	TRUE	10.5434	1,562E-03
DB11841	Entinostat	chemical.and.drug.induced.liver.injury	TRUE	10.5433	6,920E-20
DB06769	Bendamustine	brain.injuries	TRUE	10.5423	9,379E-09
DB08804	Nandrolone decanoate	celiac.disease	TRUE	10.5421	3,297E-03
DB00331	Metformin	melanoma	TRUE	10.5397	2,890E-19
DB06448	Lonafarnib	kidney.neoplasms	TRUE	10.5387	2,769E-12
DB00866	Alprenolol	cardiovascular.diseases	TRUE	10.5381	3,541E-05
DB00701	Amprenavir	atherosclerosis	TRUE	10.5373	8,282E-05
DB03322	Dexpropranolol	brain.ischemia	TRUE	10.5368	8,481E-11
DB00987	Cytarabine	heart.valve.diseases	TRUE	10.5336	5,798E-13
DB08059	Wortmannin	pneumonia	TRUE	10.5326	4,282E-13
DB12478	Piribedil	seizures	TRUE	10.5317	5,090E-04
DB11157	Anthralin	amphetamine.related.disorders	TRUE	10.5291	2,328E-06
DB00421	Spironolactone	acute.coronary.syndrome	TRUE	10.5278	1,874E-09
DB11157	Anthralin	pneumonia	TRUE	10.5269	2,071E-06
DB02656	LY-294002	leukemia.lymphocytic.chronic.b.cell	TRUE	10.5268	1,463E-16
DB13105	Resolvin E1	mesothelioma	FALSE	10.5266	5,096E-04
DB00929	Misoprostol	pulmonary.fibrosis	TRUE	10.5253	5,122E-04
DB00349	Clobazam	pulmonary.fibrosis	FALSE	10.5253	5,122E-04
DB00412	Rosiglitazone	autistic.disorder	TRUE	10.5252	4,901E-20
DB00451	Levothyroxine	skin.neoplasms	TRUE	10.5242	9,417E-14
DB00290	Bleomycin	lymphoma.t.cell.cutaneous	TRUE	10.5231	2,059E-12
DB11841	Entinostat	liver.diseases	TRUE	10.5231	6,168E-20
DB07795	Fisetin	squamous.cell.carcinoma.of.head.and.neck	TRUE	10.5226	1,385E-14
DB01553	Cloxazolam	endometrial.neoplasms	TRUE	10.5212	1,092E-04
DB00266	Dicoumarol	skin.neoplasms	TRUE	10.5183	4,059E-14
DB00627	Niacin	diabetes.mellitus.type.2	TRUE	10.5171	1,989E-15
DB00202	Succinylcholine	anxiety.disorders	TRUE	10.515	8,638E-04
DB08604	Triclosan	reperfusion.injury	TRUE	10.5132	1,052E-19
[truncated: 3,968 more rows]

## Sheet: Table S4
id	drug	disease	overlap	z	fdr
DB00380	Dexrazoxane	breast.neoplasms	TRUE	43.6017	1
DB09157	Carbon dioxide	obesity	TRUE	38.6127	1
DB11191	Cobamamide	carcinoma	TRUE	29.7126	1
DB11191	Cobamamide	disease.progression	TRUE	28.2963	1
DB01047	Fluocinonide	disease.progression	TRUE	27.7847	1
DB00498	Phenindione	melanoma	TRUE	22.6953	1
DB04841	Flunarizine	myocardial.ischemia	TRUE	22.5287	1
DB09157	Carbon dioxide	heart.failure	TRUE	21.1693	1
DB03419	Uracil	carcinoma.squamous.cell	TRUE	20.5189	1
DB03419	Uracil	melanoma	TRUE	20.0004	1
DB09157	Carbon dioxide	ovarian.neoplasms	TRUE	19.6293	1
DB04841	Flunarizine	chemical.and.drug.induced.liver.injury	TRUE	19.5759	1
DB04841	Flunarizine	carcinoma	TRUE	19.0119	1
DB09157	Carbon dioxide	myocardial.infarction	TRUE	18.9914	1
DB09157	Carbon dioxide	hypertension	TRUE	18.8362	1
DB01420	Testosterone propionate	carcinoma	TRUE	18.5868	1
DB01047	Fluocinonide	carcinoma	TRUE	18.5233	1
DB03585	Oxyphenbutazone	carcinoma	TRUE	17.8768	1
DB03419	Uracil	adenocarcinoma	TRUE	17.8538	1
DB09157	Carbon dioxide	glioma	TRUE	17.6878	1
DB09157	Carbon dioxide	depressive.disorder	TRUE	17.6055	1
DB09157	Carbon dioxide	drug.related.side.effects.and.adverse.reactions	TRUE	17.5192	1
DB03419	Uracil	lung.neoplasms	TRUE	17.3482	1
DB09157	Carbon dioxide	stroke	TRUE	16.8366	1
DB12736	Etanidazole	carcinoma.non.small.cell.lung	TRUE	16.6615	1
DB00380	Dexrazoxane	liver.neoplasms	TRUE	16.5516	1
DB09157	Carbon dioxide	acute.kidney.injury	TRUE	16.5164	1
DB00498	Phenindione	lung.neoplasms	TRUE	16.4515	1
DB09157	Carbon dioxide	liver.diseases	TRUE	16.1714	1
DB09157	Carbon dioxide	asthma	TRUE	15.9958	1
DB09157	Carbon dioxide	brain.ischemia	TRUE	15.9384	1
DB09157	Carbon dioxide	necrosis	TRUE	15.7937	1
DB09157	Carbon dioxide	nervous.system.diseases	TRUE	15.7612	1
DB09157	Carbon dioxide	inflammation	TRUE	15.5292	1
DB00498	Phenindione	liver.neoplasms	TRUE	14.8103	1
DB09157	Carbon dioxide	pulmonary.fibrosis	TRUE	14.6812	1
DB09157	Carbon dioxide	reperfusion.injury	TRUE	14.5625	1
DB09157	Carbon dioxide	ischemia	TRUE	14.467	1
DB00380	Dexrazoxane	polycystic.ovary.syndrome	TRUE	14.1452	1
DB09157	Carbon dioxide	nerve.degeneration	TRUE	13.7163	1
DB00197	Troglitazone	liver.cirrhosis.experimental	TRUE	13.4502	1
DB02656	LY-294002	carcinoma.hepatocellular	TRUE	13.3796	1
DB08889	Carfilzomib	prostatic.neoplasms	TRUE	13.2439	1
DB01914	D-glucose	carcinoma.hepatocellular	TRUE	12.7886	1
DB02656	LY-294002	stomach.neoplasms	TRUE	12.2676	1
DB00947	Fulvestrant	liver.cirrhosis.experimental	TRUE	12.2487	1
DB05990	Obeticholic acid	carcinoma.hepatocellular	TRUE	11.9889	1
DB14206	Cobalt chloride	liver.cirrhosis.experimental	TRUE	11.6392	1
DB01852	Kaempherol	carcinoma.hepatocellular	TRUE	11.6354	1
DB05076	Fenretinide	stomach.neoplasms	TRUE	11.488	1
DB01852	Kaempherol	stomach.neoplasms	TRUE	11.4584	1
DB00586	Diclofenac	chemical.and.drug.induced.liver.injury	TRUE	11.3243	1
DB09130	Copper	liver.cirrhosis.experimental	TRUE	11.1945	1
DB06005	Adomiparin	breast.neoplasms	TRUE	11.121	1
DB01852	Kaempherol	chemical.and.drug.induced.liver.injury	TRUE	11.0885	1
DB01700	AICA ribonucleotide	inflammation	TRUE	11.073	1
DB00995	Auranofin	reperfusion.injury	TRUE	10.9537	1
DB14206	Cobalt chloride	cerebral.hemorrhage	TRUE	10.9245	1
DB12771	Hydroxytyrosol	diabetes.mellitus.experimental	TRUE	10.8584	1
DB00947	Fulvestrant	neoplasm.metastasis	TRUE	10.84	1
DB14206	Cobalt chloride	cholestasis.extrahepatic	TRUE	10.7425	1
DB01229	Paclitaxel	liver.cirrhosis.experimental	TRUE	10.5856	1
DB00482	Celecoxib	carcinoma.hepatocellular	TRUE	10.4873	1
DB14206	Cobalt chloride	pulmonary.fibrosis	TRUE	10.4673	1
DB09130	Copper	inflammation	TRUE	10.4639	1
DB01590	Everolimus	breast.neoplasms	TRUE	10.4379	1
DB11875	3,3'-diindolylmethane	prostatic.neoplasms	TRUE	10.4099	1
DB12582	Piperine	breast.neoplasms	TRUE	10.3876	1
DB11091	Hydrogen peroxide	breast.neoplasms	TRUE	10.3792	1
DB14104	Linoleic acid	chemical.and.drug.induced.liver.injury	TRUE	10.3786	1
DB00481	Raloxifene	liver.cirrhosis.experimental	TRUE	10.3479	1
DB00544	Fluorouracil	liver.cirrhosis.experimental	TRUE	10.3137	1
DB00179	Masoprocol	stomach.neoplasms	TRUE	10.2941	1
DB03467	Naringenin	prostatic.neoplasms	TRUE	10.2573	1
DB07715	Emodin	breast.neoplasms	TRUE	10.2467	1
DB00977	Ethinylestradiol	liver.cirrhosis.experimental	TRUE	10.2189	1
DB00947	Fulvestrant	pulmonary.fibrosis	TRUE	10.1948	1
DB00227	Lovastatin	carcinoma.hepatocellular	TRUE	10.1583	1
DB06774	Capsaicin	stomach.neoplasms	TRUE	10.1456	1
DB14206	Cobalt chloride	heart.failure	TRUE	10.0951	1
DB01166	Cilostazol	reperfusion.injury	TRUE	10.0949	1
DB00586	Diclofenac	mesothelioma.malignant	TRUE	10.0742	1
DB14206	Cobalt chloride	carcinoma	TRUE	10.0672	1
DB01601	Lopinavir	reperfusion.injury	TRUE	10.0542	1
DB00498	Phenindione	colorectal.neoplasms	TRUE	10.0466	1
DB11638	Artenimol	pulmonary.fibrosis	TRUE	10.0417	1
DB01248	Docetaxel	diabetes.mellitus.experimental	TRUE	10.0133	1
DB01073	Fludarabine	esophageal.neoplasms	TRUE	9.99906	1
DB00982	Isotretinoin	proteinuria	TRUE	9.99772	1
DB01166	Cilostazol	hypertension	TRUE	9.99134	1
DB00884	Risedronic acid	hyperkinesis	FALSE	9.98565	1
DB00179	Masoprocol	neoplasm.metastasis	TRUE	9.98455	1
DB00746	Deferoxamine	prostatic.neoplasms	TRUE	9.97953	1
DB09130	Copper	brain.ischemia	TRUE	9.95789	1
DB14206	Cobalt chloride	nervous.system.diseases	TRUE	9.95672	1
DB06774	Capsaicin	carcinoma.hepatocellular	TRUE	9.94881	1
DB14206	Cobalt chloride	diabetes.mellitus.experimental	TRUE	9.93588	1
DB11091	Hydrogen peroxide	reperfusion.injury	TRUE	9.92249	1
DB07715	Emodin	prostatic.neoplasms	TRUE	9.8996	1
DB01601	Lopinavir	brain.ischemia	TRUE	9.89808	1
DB02509	Farnesol	diabetes.mellitus.type.2	TRUE	9.8831	1
DB00498	Phenindione	adenocarcinoma	TRUE	9.85308	1
DB00641	Simvastatin	liver.diseases	TRUE	9.8459	1
DB09157	Carbon dioxide	disease.models.animal	TRUE	9.81422	1
DB14371	Mangostin	brain.ischemia	TRUE	9.80958	1
DB11091	Hydrogen peroxide	prostatic.neoplasms	TRUE	9.80765	1
DB01247	Isocarboxazid	parkinson.disease	TRUE	9.79451	1
DB06005	Adomiparin	neoplasm.metastasis	TRUE	9.77618	1
DB09140	Oxygen	neoplasm.metastasis	TRUE	9.77614	1
DB00143	Glutathione	liver.diseases	TRUE	9.77224	1
DB04216	Quercetin	diabetic.nephropathies	TRUE	9.76884	1
DB00380	Dexrazoxane	adenocarcinoma.of.lung	TRUE	9.76802	1
DB01396	Digitoxin	breast.neoplasms	TRUE	9.7621	1
DB01234	Dexamethasone	kidney.failure.chronic	TRUE	9.74194	1
DB14206	Cobalt chloride	atherosclerosis	TRUE	9.73541	1
DB11091	Hydrogen peroxide	cell.transformation.neoplastic	TRUE	9.73029	1
DB00290	Bleomycin	breast.neoplasms	TRUE	9.7082	1
DB00380	Dexrazoxane	disease.models.animal	TRUE	9.69939	1
DB04216	Quercetin	psoriasis	TRUE	9.68133	1
DB01248	Docetaxel	brain.injuries	TRUE	9.6757	1
DB13956	Estradiol valerate	calcinosis	TRUE	9.67382	1
DB00498	Phenindione	carcinoma.hepatocellular	TRUE	9.67259	1
DB01262	Decitabine	glomerulonephritis	TRUE	9.67136	1
DB01234	Dexamethasone	diabetes.mellitus.experimental	TRUE	9.66915	1
DB00643	Mebendazole	liver.diseases	TRUE	9.65302	1
DB03585	Oxyphenbutazone	carcinoma.hepatocellular	TRUE	9.65145	1
DB00947	Fulvestrant	stomach.neoplasms	TRUE	9.63541	1
DB03585	Oxyphenbutazone	myocardial.ischemia	TRUE	9.63468	1
DB07795	Fisetin	chemical.and.drug.induced.liver.injury	TRUE	9.62897	1
DB01700	AICA ribonucleotide	hypertension	TRUE	9.62515	1
DB00498	Phenindione	prostatic.neoplasms	TRUE	9.60414	1
DB11091	Hydrogen peroxide	liver.cirrhosis	TRUE	9.58659	1
DB01234	Dexamethasone	obesity	TRUE	9.56378	1
DB14206	Cobalt chloride	cardiomyopathies	TRUE	9.55953	1
DB00091	Ciclosporin	liver.cirrhosis.experimental	TRUE	9.55812	1
DB03419	Uracil	esophageal.squamous.cell.carcinoma	TRUE	9.55746	1
DB14479	Acetylcysteine zinc	stomach.neoplasms	TRUE	9.55104	1
DB02375	Myricetin	carcinoma.hepatocellular	TRUE	9.54501	1
DB11191	Cobamamide	breast.neoplasms	TRUE	9.53767	1
DB04841	Flunarizine	breast.neoplasms	TRUE	9.51967	1
DB00977	Ethinylestradiol	chemical.and.drug.induced.liver.injury	TRUE	9.51307	1
DB01234	Dexamethasone	atherosclerosis	TRUE	9.49505	1
DB03419	Uracil	mouth.neoplasms	TRUE	9.4906	1
DB00997	Doxorubicin	influenza.human	TRUE	9.4875	1
DB14206	Cobalt chloride	mesothelioma.malignant	TRUE	9.48531	1
DB11191	Cobamamide	precancerous.conditions	TRUE	9.4779	1
DB00515	Cisplatin	reperfusion.injury	TRUE	9.47165	1
DB06803	Niclosamide	uterine.cervical.neoplasms	TRUE	9.4706	1
DB11831	Dinitrochlorobenzene	myocardial.ischemia	TRUE	9.46912	1
DB01234	Dexamethasone	neoplasm.metastasis	TRUE	9.45341	1
DB06448	Lonafarnib	reperfusion.injury	TRUE	9.44751	1
DB14206	Cobalt chloride	diabetes.mellitus	TRUE	9.44723	1
DB00544	Fluorouracil	reperfusion.injury	TRUE	9.44404	1
DB14206	Cobalt chloride	stomach.neoplasms	TRUE	9.43422	1
DB03419	Uracil	liver.neoplasms	TRUE	9.42745	1
DB00641	Simvastatin	myocardial.ischemia	TRUE	9.41988	1
DB11191	Cobamamide	stomach.neoplasms	TRUE	9.41963	1
DB07795	Fisetin	inflammation	TRUE	9.41562	1
DB02375	Myricetin	prostatic.neoplasms	TRUE	9.4139	1
DB09130	Copper	neoplasm.metastasis	TRUE	9.40222	1
DB06778	Cupric sulfate	fatty.liver	TRUE	9.40115	1
DB14206	Cobalt chloride	arthritis.juvenile	TRUE	9.39067	1
DB03419	Uracil	disease.progression	TRUE	9.38948	1
DB14206	Cobalt chloride	kidney.failure.chronic	TRUE	9.38778	1
DB09157	Carbon dioxide	atherosclerosis	TRUE	9.38666	1
DB09157	Carbon dioxide	diabetes.mellitus	TRUE	9.3679	1
DB11091	Hydrogen peroxide	endometrial.neoplasms	TRUE	9.36388	1
DB13023	IPI-493	breast.neoplasms	TRUE	9.36162	1
DB03585	Oxyphenbutazone	disease.progression	TRUE	9.35199	1
DB14206	Cobalt chloride	acute.kidney.injury	TRUE	9.34341	1
DB14206	Cobalt chloride	myocardial.reperfusion.injury	TRUE	9.34148	1
DB00619	Imatinib	carcinoma.hepatocellular	TRUE	9.33596	1
DB09096	Benzoyl peroxide	reperfusion.injury	TRUE	9.32756	1
DB02701	Nicotinamide	reperfusion.injury	TRUE	9.32329	1
DB01166	Cilostazol	brain.ischemia	TRUE	9.31483	1
DB04841	Flunarizine	disease.progression	TRUE	9.3147	1
DB05073	SRT501	celiac.disease	TRUE	9.30722	1
DB00675	Tamoxifen	stomach.neoplasms	TRUE	9.29687	1
DB12996	Acteoside	carcinoma.hepatocellular	TRUE	9.27909	1
DB05073	SRT501	dermatitis.contact	TRUE	9.27712	1
DB09157	Carbon dioxide	diabetes.mellitus.experimental	TRUE	9.27131	1
DB05767	Andrographolide	carcinoma.non.small.cell.lung	TRUE	9.26455	1
DB14206	Cobalt chloride	mammary.neoplasms.experimental	TRUE	9.26049	1
DB00997	Doxorubicin	cholestasis.extrahepatic	TRUE	9.25854	1
DB00316	Acetaminophen	diabetes.mellitus.type.1	TRUE	9.24994	1
DB14206	Cobalt chloride	nerve.degeneration	TRUE	9.24302	1
DB01601	Lopinavir	cholestasis	TRUE	9.24068	1
DB05767	Andrographolide	kidney.diseases	TRUE	9.23769	1
DB09130	Copper	hypertension	TRUE	9.22969	1
DB01174	Phenobarbital	acute.kidney.injury	TRUE	9.22884	1
DB00641	Simvastatin	chemical.and.drug.induced.liver.injury	TRUE	9.22586	1
DB00515	Cisplatin	heart.valve.diseases	TRUE	9.22439	1
DB08831	2-deoxyglucose	colonic.neoplasms	TRUE	9.22145	1
DB01166	Cilostazol	breast.neoplasms	TRUE	9.21674	1
DB12771	Hydroxytyrosol	atherosclerosis	TRUE	9.21636	1
DB01094	Hesperetin	hypertension	TRUE	9.21505	1
DB14206	Cobalt chloride	brain.ischemia	TRUE	9.21085	1
DB14206	Cobalt chloride	calcinosis	TRUE	9.21046	1
DB01852	Kaempherol	obesity	TRUE	9.21025	1
DB14206	Cobalt chloride	brain.neoplasms	TRUE	9.20393	1
DB14490	Ferrous ascorbate	heart.failure	TRUE	9.20309	1
DB12771	Hydroxytyrosol	inflammation	TRUE	9.18292	1
DB11638	Artenimol	brain.ischemia	TRUE	9.1824	1
DB01248	Docetaxel	chemical.and.drug.induced.liver.injury	TRUE	9.1755	1
DB09157	Carbon dioxide	cell.transformation.neoplastic	TRUE	9.17177	1
DB00325	Nitroprusside	inflammation	TRUE	9.16589	1
DB11974	PF-04691502	brain.ischemia	TRUE	9.16343	1
DB00091	Ciclosporin	diabetic.nephropathies	TRUE	9.15565	1
DB00179	Masoprocol	carcinoma.hepatocellular	TRUE	9.14963	1
DB00482	Celecoxib	mesothelioma.malignant	TRUE	9.14844	1
DB14490	Ferrous ascorbate	diabetes.mellitus.type.2	TRUE	9.14835	1
DB00586	Diclofenac	acute.kidney.injury	TRUE	9.14328	1
DB14206	Cobalt chloride	leukemia.myeloid.acute	TRUE	9.14012	1
DB01700	AICA ribonucleotide	pulmonary.fibrosis	TRUE	9.13121	1
DB00482	Celecoxib	dermatitis.allergic.contact	TRUE	9.12161	1
DB00993	Azathioprine	carcinoma.non.small.cell.lung	TRUE	9.11333	1
DB01039	Fenofibrate	inflammation	TRUE	9.09128	1
DB13956	Estradiol valerate	heart.valve.diseases	TRUE	9.08359	1
DB01234	Dexamethasone	mesothelioma.malignant	TRUE	9.07829	1
DB11875	3,3'-diindolylmethane	carcinoma.hepatocellular	TRUE	9.07486	1
DB00947	Fulvestrant	inflammation	TRUE	9.0744	1
DB02375	Myricetin	breast.neoplasms	TRUE	9.06507	1
DB01852	Kaempherol	liver.diseases	TRUE	9.06336	1
DB13178	Inositol	disease.models.animal	TRUE	9.0606	1
DB09140	Oxygen	liver.cirrhosis.experimental	TRUE	9.04844	1
DB04216	Quercetin	multiple.myeloma	TRUE	9.04791	1
DB00526	Oxaliplatin	prostatic.neoplasms	TRUE	9.04081	1
DB01601	Lopinavir	hypertension	TRUE	9.03515	1
DB14060	NS-398	adenocarcinoma	TRUE	9.02473	1
DB08399	PICEATANNOL	carcinoma.hepatocellular	TRUE	9.01696	1
DB06448	Lonafarnib	status.epilepticus	TRUE	9.00599	1
DB00091	Ciclosporin	psoriasis	TRUE	9.00139	1
DB14060	NS-398	prostatic.neoplasms	TRUE	8.99896	1
DB00290	Bleomycin	stomach.neoplasms	TRUE	8.99828	1
DB11091	Hydrogen peroxide	carcinoma.non.small.cell.lung	TRUE	8.99718	1
DB03568	Butyric Acid	carcinoma.hepatocellular	TRUE	8.99337	1
DB14206	Cobalt chloride	inflammation	TRUE	8.99007	1
DB12290	Puerarin	breast.neoplasms	TRUE	8.98383	1
DB14206	Cobalt chloride	osteoarthritis	TRUE	8.97304	1
DB01169	Arsenic trioxide	cognition.disorders	TRUE	8.97028	1
DB09130	Copper	neoplasm.invasiveness	TRUE	8.9683	1
DB14206	Cobalt chloride	hyperalgesia	TRUE	8.96767	1
DB02509	Farnesol	carcinoma.hepatocellular	TRUE	8.96523	1
DB00290	Bleomycin	hypertension	TRUE	8.96323	1
DB11157	Anthralin	myocardial.ischemia	TRUE	8.95967	1
DB14206	Cobalt chloride	depressive.disorder	TRUE	8.95709	1
DB00877	Sirolimus	neoplasm.metastasis	TRUE	8.95584	1
DB12480	Betulinic Acid	liver.neoplasms.experimental	TRUE	8.95511	1
DB02375	Myricetin	adenocarcinoma	TRUE	8.95181	1
DB00641	Simvastatin	stomach.neoplasms	TRUE	8.94837	1
DB00746	Deferoxamine	asthma	TRUE	8.94375	1
DB09130	Copper	myocardial.reperfusion.injury	TRUE	8.94214	1
DB11091	Hydrogen peroxide	carcinoma.hepatocellular	TRUE	8.93824	1
DB01248	Docetaxel	diabetes.mellitus.type.2	TRUE	8.93327	1
DB14206	Cobalt chloride	liver.cirrhosis	TRUE	8.9329	1
DB00544	Fluorouracil	hypertension	TRUE	8.92872	1
DB00586	Diclofenac	stomach.neoplasms	TRUE	8.92535	1
DB04216	Quercetin	abortion.spontaneous	TRUE	8.9253	1
DB01296	Glucosamine	liver.diseases	TRUE	8.92405	1
DB04216	Quercetin	pulmonary.fibrosis	TRUE	8.92392	1
DB07715	Emodin	pulmonary.disease.chronic.obstructive	TRUE	8.91674	1
DB11091	Hydrogen peroxide	liver.neoplasms.experimental	TRUE	8.91641	1
DB04216	Quercetin	cholestasis	TRUE	8.9158	1
DB00171	ATP	obesity	TRUE	8.91469	1
DB00197	Troglitazone	heart.failure	TRUE	8.90786	1
DB09298	Silibinin	reperfusion.injury	TRUE	8.90418	1
DB09157	Carbon dioxide	fatty.liver	TRUE	8.89987	1
DB01248	Docetaxel	inflammation	TRUE	8.89323	1
DB04743	Nimesulide	stomach.neoplasms	TRUE	8.89221	1
DB00316	Acetaminophen	liver.cirrhosis.experimental	TRUE	8.8859	1
DB00227	Lovastatin	adenocarcinoma	TRUE	8.88126	1
DB01248	Docetaxel	hypertension	TRUE	8.8804	1
DB00482	Celecoxib	necrosis	TRUE	8.87586	1
DB12480	Betulinic Acid	prostatic.neoplasms	TRUE	8.87431	1
DB00316	Acetaminophen	diabetic.nephropathies	TRUE	8.86387	1
DB02656	LY-294002	carcinoma	TRUE	8.86205	1
DB14206	Cobalt chloride	thrombosis	TRUE	8.85707	1
DB00608	Chloroquine	cell.transformation.neoplastic	TRUE	8.85358	1
DB09201	Ciglitazone	cell.transformation.neoplastic	TRUE	8.85307	1
DB14104	Linoleic acid	obesity	TRUE	8.85208	1
DB01700	AICA ribonucleotide	reperfusion.injury	TRUE	8.84642	1
DB08830	Dehydroascorbic acid	diabetes.mellitus.experimental	TRUE	8.84605	1
DB01852	Kaempherol	dermatitis.contact	TRUE	8.84002	1
DB01169	Arsenic trioxide	influenza.human	TRUE	8.83945	1
DB11091	Hydrogen peroxide	chemical.and.drug.induced.liver.injury	TRUE	8.83569	1
DB00316	Acetaminophen	multiple.myeloma	TRUE	8.8343	1
DB02656	LY-294002	myocardial.ischemia	TRUE	8.83193	1
DB04703	Hesperidin	hypertension	TRUE	8.83158	1
DB14476	DL-alpha-Tocopherol	obesity	TRUE	8.83127	1
DB00184	Nicotine	asthma	TRUE	8.82414	1
DB00316	Acetaminophen	non.alcoholic.fatty.liver.disease	TRUE	8.82101	1
DB09130	Copper	cerebral.hemorrhage	TRUE	8.81933	1
DB09096	Benzoyl peroxide	brain.injuries	TRUE	8.81823	1
DB11091	Hydrogen peroxide	carcinoma.squamous.cell	TRUE	8.8169	1
DB06732	beta-Naphthoflavone	hypertension	TRUE	8.81645	1
DB00641	Simvastatin	diabetic.nephropathies	TRUE	8.81352	1
DB00316	Acetaminophen	cardiomyopathies	TRUE	8.81245	1
DB04557	Arachidonic Acid	alzheimer.disease	TRUE	8.8109	1
DB01234	Dexamethasone	neoplasm.invasiveness	TRUE	8.81075	1
DB01248	Docetaxel	atherosclerosis	TRUE	8.80891	1
DB14206	Cobalt chloride	adenocarcinoma	TRUE	8.8071	1
DB00169	Cholecalciferol	breast.neoplasms	TRUE	8.80455	1
DB00091	Ciclosporin	fatty.liver	TRUE	8.80408	1
DB01259	Lapatinib	disease.progression	TRUE	8.80252	1
DB00091	Ciclosporin	fibrosis	TRUE	8.80235	1
DB00396	Progesterone	heart.valve.diseases	TRUE	8.79597	1
DB00605	Sulindac	calcinosis	TRUE	8.7933	1
DB13514	Pranoprofen	diabetes.mellitus	TRUE	8.7907	1
DB00091	Ciclosporin	kidney.failure.chronic	TRUE	8.78292	1
DB11091	Hydrogen peroxide	adenocarcinoma	TRUE	8.78194	1
DB09096	Benzoyl peroxide	heart.failure	TRUE	8.77735	1
DB00482	Celecoxib	chemical.and.drug.induced.liver.injury	TRUE	8.7772	1
DB08831	2-deoxyglucose	hypertension	TRUE	8.77622	1
DB06774	Capsaicin	neoplasm.invasiveness	TRUE	8.77479	1
DB14206	Cobalt chloride	alzheimer.disease	TRUE	8.77454	1
DB03496	Alvocidib	reperfusion.injury	TRUE	8.77273	1
DB11831	Dinitrochlorobenzene	liver.diseases	TRUE	8.77129	1
DB00970	Dactinomycin	heart.failure	TRUE	8.76976	1
DB01420	Testosterone propionate	myocardial.ischemia	TRUE	8.75598	1
DB00482	Celecoxib	cardiomyopathies	TRUE	8.75407	1
DB00398	Sorafenib	carcinoma	TRUE	8.75358	1
DB12996	Acteoside	hypertension	TRUE	8.74993	1
DB09157	Carbon dioxide	diabetes.mellitus.type.2	TRUE	8.74932	1
DB11135	Selenium	prostatic.neoplasms	TRUE	8.7452	1
DB11091	Hydrogen peroxide	acute.kidney.injury	TRUE	8.74029	1
DB04557	Arachidonic Acid	carcinoma.hepatocellular	TRUE	8.73931	1
DB01593	Zinc	carcinoma.hepatocellular	TRUE	8.7383	1
DB14206	Cobalt chloride	colonic.neoplasms	TRUE	8.73808	1
DB06732	beta-Naphthoflavone	chemical.and.drug.induced.liver.injury	TRUE	8.73686	1
DB14060	NS-398	carcinoma.hepatocellular	TRUE	8.73474	1
DB06448	Lonafarnib	colonic.neoplasms	TRUE	8.72802	1
DB00811	Ribavirin	neoplasms.experimental	TRUE	8.72335	1
DB00328	Indometacin	squamous.cell.carcinoma.of.head.and.neck	TRUE	8.72201	1
DB14206	Cobalt chloride	mammary.neoplasms.animal	TRUE	8.72039	1
DB14206	Cobalt chloride	fatty.liver	TRUE	8.71328	1
DB14206	Cobalt chloride	keloid	TRUE	8.71096	1
DB14206	Cobalt chloride	infertility.female	TRUE	8.70818	1
DB03568	Butyric Acid	prostatic.neoplasms	TRUE	8.7077	1
DB00834	Mifepristone	dermatitis.allergic.contact	TRUE	8.70758	1
DB11875	3,3'-diindolylmethane	stomach.neoplasms	TRUE	8.70703	1
DB00197	Troglitazone	mesothelioma.malignant	TRUE	8.70692	1
DB09073	Palbociclib	recurrence	TRUE	8.70683	1
DB06246	Exisulind	colonic.neoplasms	TRUE	8.70619	1
DB00982	Isotretinoin	liver.cirrhosis.experimental	TRUE	8.70539	1
DB09140	Oxygen	neoplasm.invasiveness	TRUE	8.70188	1
DB03467	Naringenin	colorectal.neoplasms	TRUE	8.70178	1
DB00515	Cisplatin	cholestasis.extrahepatic	TRUE	8.69627	1
DB00947	Fulvestrant	mammary.neoplasms.experimental	TRUE	8.69551	1
DB00993	Azathioprine	cell.transformation.neoplastic	TRUE	8.69063	1
DB01248	Docetaxel	reperfusion.injury	TRUE	8.68749	1
DB00537	Ciprofloxacin	breast.neoplasms	TRUE	8.68723	1
DB00316	Acetaminophen	kidney.failure.chronic	TRUE	8.68539	1
DB00481	Raloxifene	crohn.disease	TRUE	8.6849	1
DB01700	AICA ribonucleotide	cholestasis.extrahepatic	TRUE	8.6836	1
DB00515	Cisplatin	calcinosis	TRUE	8.67912	1
DB06536	Tesaglitazar	heart.failure	TRUE	8.67677	1
DB00755	Tretinoin	pulmonary.fibrosis	TRUE	8.66895	1
DB00271	Diatrizoate	cell.transformation.neoplastic	TRUE	8.66154	1
DB02701	Nicotinamide	heart.failure	TRUE	8.65904	1
DB09201	Ciglitazone	hypertension	TRUE	8.65864	1
DB14206	Cobalt chloride	fibrosis	TRUE	8.65839	1
DB14206	Cobalt chloride	liver.diseases	TRUE	8.65312	1
DB00898	Ethanol	carcinoma.hepatocellular	TRUE	8.65302	1
DB01234	Dexamethasone	hypertension	TRUE	8.64845	1
DB01171	Moclobemide	parkinson.disease	TRUE	8.64815	1
DB00316	Acetaminophen	dermatitis.allergic.contact	TRUE	8.64699	1
DB07352	Apigenin	chemical.and.drug.induced.liver.injury	TRUE	8.64606	1
DB00526	Oxaliplatin	stomach.neoplasms	TRUE	8.645	1
DB14104	Linoleic acid	liver.diseases	TRUE	8.63836	1
DB00995	Auranofin	liver.neoplasms.experimental	TRUE	8.63611	1
DB00727	Nitroglycerin	inflammation	TRUE	8.63359	1
DB00947	Fulvestrant	liver.cirrhosis	TRUE	8.63166	1
DB11091	Hydrogen peroxide	colonic.neoplasms	TRUE	8.6199	1
DB00997	Doxorubicin	hyperglycemia	TRUE	8.61621	1
DB08818	Hyaluronic acid	stomach.neoplasms	TRUE	8.61294	1
DB04557	Arachidonic Acid	chemical.and.drug.induced.liver.injury	TRUE	8.60099	1
DB01073	Fludarabine	prostatic.neoplasms	TRUE	8.59985	1
DB07715	Emodin	chemical.and.drug.induced.liver.injury	TRUE	8.59794	1
DB13950	WIN 55212-2	cholestasis.extrahepatic	TRUE	8.59348	1
DB01700	AICA ribonucleotide	breast.neoplasms	TRUE	8.58585	1
DB00394	Beclomethasone dipropionate	myocardial.ischemia	TRUE	8.58339	1
DB04942	Tamibarotene	calcinosis	TRUE	8.58166	1
DB11091	Hydrogen peroxide	leukemia	TRUE	8.57939	1
DB14206	Cobalt chloride	carcinoma.non.small.cell.lung	TRUE	8.57716	1
DB11875	3,3'-diindolylmethane	pulmonary.disease.chronic.obstructive	TRUE	8.57519	1
DB00498	Phenindione	carcinoma.squamous.cell	TRUE	8.57477	1
DB04104	3-Methyladenine	myocardial.infarction	TRUE	8.57217	1
DB01590	Everolimus	colorectal.neoplasms	TRUE	8.56819	1
DB00136	Calcitriol	calcinosis	TRUE	8.56315	1
DB06448	Lonafarnib	breast.neoplasms	TRUE	8.56112	1
DB04115	Berberine	liver.neoplasms.experimental	TRUE	8.56099	1
DB11875	3,3'-diindolylmethane	neoplasm.invasiveness	TRUE	8.56053	1
DB09130	Copper	chemical.and.drug.induced.liver.injury	TRUE	8.55944	1
DB00316	Acetaminophen	heart.failure	TRUE	8.55796	1
DB03585	Oxyphenbutazone	carcinoma.renal.cell	TRUE	8.55671	1
DB09201	Ciglitazone	reperfusion.injury	TRUE	8.55585	1
DB01262	Decitabine	influenza.human	TRUE	8.55556	1
DB00515	Cisplatin	arthritis.rheumatoid	TRUE	8.55476	1
DB08830	Dehydroascorbic acid	diabetes.mellitus.type.2	TRUE	8.55357	1
DB00526	Oxaliplatin	uterine.cervical.neoplasms	TRUE	8.54408	1
DB12965	Silver	diabetes.mellitus.experimental	TRUE	8.54123	1
DB00755	Tretinoin	carcinoma	TRUE	8.53954	1
DB00143	Glutathione	necrosis	TRUE	8.53753	1
DB11875	3,3'-diindolylmethane	cell.transformation.neoplastic	TRUE	8.52997	1
DB00627	Niacin	obesity	TRUE	8.5262	1
DB00977	Ethinylestradiol	diabetes.mellitus.experimental	TRUE	8.52441	1
DB08846	Ellagic Acid	diabetes.mellitus.experimental	TRUE	8.52188	1
DB08814	Triflusal	cardiomyopathies	TRUE	8.51997	1
DB01115	Nifedipine	carcinoma.hepatocellular	TRUE	8.5196	1
DB00643	Mebendazole	carcinoma.hepatocellular	TRUE	8.51798	1
DB13689	Tacalcitol	leukemia.lymphocytic.chronic.b.cell	TRUE	8.51777	1
DB00763	Methimazole	chemical.and.drug.induced.liver.injury	TRUE	8.51594	1
DB01296	Glucosamine	neoplasm.invasiveness	TRUE	8.51256	1
DB00481	Raloxifene	acute.kidney.injury	TRUE	8.50824	1
DB03419	Uracil	colonic.neoplasms	TRUE	8.50806	1
DB01047	Fluocinonide	precancerous.conditions	TRUE	8.5063	1
DB11875	3,3'-diindolylmethane	leukemia	TRUE	8.50531	1
DB00188	Bortezomib	pulmonary.disease.chronic.obstructive	TRUE	8.5051	1
DB10345	House dust	asthma	TRUE	8.49747	1
DB00451	Levothyroxine	brain.injuries	TRUE	8.49667	1
DB00481	Raloxifene	adenocarcinoma	TRUE	8.49663	1
DB00091	Ciclosporin	ischemia	TRUE	8.49547	1
DB00503	Ritonavir	breast.neoplasms	TRUE	8.49525	1
DB00197	Troglitazone	non.alcoholic.fatty.liver.disease	TRUE	8.49262	1
DB14206	Cobalt chloride	neurodegenerative.diseases	TRUE	8.48986	1
DB01169	Arsenic trioxide	obesity	TRUE	8.48986	1
DB00951	Isoniazid	brain.ischemia	TRUE	8.48903	1
DB00755	Tretinoin	diabetes.mellitus.experimental	TRUE	8.48538	1
DB12881	Indole-3-carbinol	carcinoma.hepatocellular	TRUE	8.48522	1
DB01262	Decitabine	heart.failure	TRUE	8.48266	1
DB01601	Lopinavir	heart.failure	TRUE	8.48208	1
DB11091	Hydrogen peroxide	nerve.degeneration	TRUE	8.48096	1
DB01169	Arsenic trioxide	fatty.liver	TRUE	8.48007	1
DB00977	Ethinylestradiol	obesity	TRUE	8.47848	1
DB00993	Azathioprine	liver.cirrhosis.experimental	TRUE	8.47232	1
DB02701	Nicotinamide	obesity	TRUE	8.46897	1
DB01259	Lapatinib	neoplasm.invasiveness	TRUE	8.46734	1
DB01169	Arsenic trioxide	diabetes.mellitus	TRUE	8.46723	1
DB11875	3,3'-diindolylmethane	adenocarcinoma	TRUE	8.46617	1
DB00746	Deferoxamine	atherosclerosis	TRUE	8.46605	1
DB02656	LY-294002	diabetic.nephropathies	TRUE	8.46312	1
DB11875	3,3'-diindolylmethane	hypertension	TRUE	8.46161	1
DB14206	Cobalt chloride	asthma	TRUE	8.46069	1
DB11091	Hydrogen peroxide	liver.cirrhosis.experimental	TRUE	8.45985	1
DB07715	Emodin	dermatitis.contact	TRUE	8.45912	1
DB00396	Progesterone	myocardial.ischemia	TRUE	8.45745	1
DB06778	Cupric sulfate	glomerulonephritis	TRUE	8.45488	1
DB14206	Cobalt chloride	heart.valve.diseases	TRUE	8.45302	1
DB07715	Emodin	carcinoma.hepatocellular	TRUE	8.44686	1
DB00396	Progesterone	pulmonary.fibrosis	TRUE	8.44684	1
DB00982	Isotretinoin	amyotrophic.lateral.sclerosis.1	TRUE	8.44408	1
DB02656	LY-294002	kidney.diseases	TRUE	8.44085	1
DB00947	Fulvestrant	diabetes.mellitus.experimental	TRUE	8.43574	1
DB01296	Glucosamine	chemical.and.drug.induced.liver.injury	TRUE	8.43507	1
DB09130	Copper	reperfusion.injury	TRUE	8.43404	1
DB12480	Betulinic Acid	lung.neoplasms	TRUE	8.43224	1
DB00586	Diclofenac	hypertension	TRUE	8.43177	1
DB06159	Rubitecan	breast.neoplasms	TRUE	8.43136	1
DB01229	Paclitaxel	neoplasm.invasiveness	TRUE	8.43093	1
DB00970	Dactinomycin	liver.cirrhosis.experimental	TRUE	8.42906	1
DB01039	Fenofibrate	myocardial.ischemia	TRUE	8.42465	1
DB12116	Epigallocatechin gallate	adenocarcinoma	TRUE	8.42248	1
DB12996	Acteoside	prostatic.neoplasms	TRUE	8.422	1
DB00544	Fluorouracil	inflammation	TRUE	8.41763	1
DB00398	Sorafenib	esophageal.neoplasms	TRUE	8.41717	1
DB14206	Cobalt chloride	adenocarcinoma.of.lung	TRUE	8.41226	1
DB02656	LY-294002	cholestasis	TRUE	8.41124	1
DB01248	Docetaxel	neoplasm.metastasis	TRUE	8.4096	1
DB00445	Epirubicin	neoplasm.metastasis	TRUE	8.40864	1
DB11231	Lycopene	carcinoma.hepatocellular	TRUE	8.405	1
DB01700	AICA ribonucleotide	carcinoma.hepatocellular	TRUE	8.40429	1
DB01076	Atorvastatin	liver.diseases	TRUE	8.40411	1
DB14206	Cobalt chloride	stevens.johnson.syndrome	TRUE	8.40128	1
DB11875	3,3'-diindolylmethane	reperfusion.injury	TRUE	8.39789	1
DB01601	Lopinavir	asthma	TRUE	8.39678	1
DB06823	Tiopronin	liver.diseases	TRUE	8.39603	1
DB09298	Silibinin	stomach.neoplasms	TRUE	8.39562	1
DB03467	Naringenin	carcinoma.hepatocellular	TRUE	8.39509	1
DB05073	SRT501	glomerulosclerosis.focal.segmental	TRUE	8.39403	1
DB00091	Ciclosporin	myocardial.infarction	TRUE	8.39399	1
DB07715	Emodin	hypertension	TRUE	8.39297	1
DB00707	Porfimer sodium	coronary.artery.disease	TRUE	8.39183	1
DB01073	Fludarabine	brain.ischemia	TRUE	8.38714	1
DB01576	Dextroamphetamine	autistic.disorder	TRUE	8.38657	1
DB00530	Erlotinib	carcinoma.hepatocellular	TRUE	8.38477	1
DB00481	Raloxifene	atherosclerosis	TRUE	8.38399	1
DB04743	Nimesulide	acute.kidney.injury	TRUE	8.38131	1
DB08399	PICEATANNOL	obesity	TRUE	8.38091	1
DB00755	Tretinoin	craniofacial.abnormalities	TRUE	8.38042	1
DB00586	Diclofenac	obesity	TRUE	8.3792	1
DB00997	Doxorubicin	diabetes.mellitus.experimental	TRUE	8.37882	1
DB07352	Apigenin	asthma	TRUE	8.37729	1
DB00242	Cladribine	reperfusion.injury	TRUE	8.37688	1
DB00481	Raloxifene	diabetes.mellitus.experimental	TRUE	8.3735	1
DB13242	Bucladesine	diabetes.mellitus.experimental	TRUE	8.37307	1
DB04224	Oleic Acid	brain.ischemia	TRUE	8.3714	1
DB01234	Dexamethasone	calcinosis	TRUE	8.37081	1
DB00755	Tretinoin	myocardial.ischemia	TRUE	8.37029	1
DB01254	Dasatinib	leukemia.promyelocytic.acute	TRUE	8.36951	1
DB05943	Resatorvid	neoplasm.invasiveness	TRUE	8.36834	1
DB02509	Farnesol	chemical.and.drug.induced.liver.injury	TRUE	8.36743	1
DB00947	Fulvestrant	crohn.disease	TRUE	8.36476	1
DB11672	Curcumin	celiac.disease	TRUE	8.36245	1
DB11875	3,3'-diindolylmethane	diabetes.mellitus.experimental	TRUE	8.36218	1
DB00197	Troglitazone	cholestasis.extrahepatic	TRUE	8.36168	1
DB00328	Indometacin	colonic.neoplasms	TRUE	8.361	1
DB01229	Paclitaxel	arthritis.rheumatoid	TRUE	8.36008	1
DB00586	Diclofenac	psoriasis	TRUE	8.35622	1
DB14206	Cobalt chloride	ischemia	TRUE	8.35605	1
DB09298	Silibinin	mesothelioma.malignant	TRUE	8.35552	1
DB01064	Isoprenaline	liver.diseases	TRUE	8.3554	1
DB00586	Diclofenac	osteosarcoma	TRUE	8.35474	1
DB00197	Troglitazone	esophageal.squamous.cell.carcinoma	TRUE	8.35432	1
DB14206	Cobalt chloride	recurrence	TRUE	8.35405	1
DB00544	Fluorouracil	mammary.neoplasms.experimental	TRUE	8.35033	1
DB14060	NS-398	liver.cirrhosis.experimental	TRUE	8.34993	1
DB01169	Arsenic trioxide	hernia.diaphragmatic	TRUE	8.34945	1
DB01050	Ibuprofen	brain.injuries	TRUE	8.34642	1
DB02656	LY-294002	necrosis	TRUE	8.34576	1
DB14206	Cobalt chloride	glomerulosclerosis.focal.segmental	TRUE	8.34556	1
DB00396	Progesterone	chemical.and.drug.induced.liver.injury	TRUE	8.34368	1
DB00170	Menadione	lung.neoplasms	TRUE	8.34159	1
DB01169	Arsenic trioxide	skin.neoplasms	TRUE	8.34055	1
DB11091	Hydrogen peroxide	fatty.liver	TRUE	8.33951	1
DB00636	Clofibrate	liver.diseases	TRUE	8.33815	1
DB14206	Cobalt chloride	abortion.spontaneous	TRUE	8.33616	1
DB00755	Tretinoin	autistic.disorder	TRUE	8.33595	1
DB01248	Docetaxel	peripheral.nervous.system.diseases	TRUE	8.33562	1
DB00746	Deferoxamine	neoplasm.metastasis	TRUE	8.33464	1
DB00188	Bortezomib	arthritis.rheumatoid	TRUE	8.33316	1
DB00627	Niacin	cholestasis	TRUE	8.33288	1
DB05073	SRT501	myocardial.ischemia	TRUE	8.3289	1
DB14060	NS-398	cell.transformation.neoplastic	TRUE	8.32572	1
DB00316	Acetaminophen	myocardial.reperfusion.injury	TRUE	8.3223	1
DB00938	Salmeterol	reperfusion.injury	TRUE	8.31652	1
DB00544	Fluorouracil	diabetes.mellitus.experimental	TRUE	8.31598	1
DB01072	Atazanavir	brain.ischemia	TRUE	8.3143	1
DB03467	Naringenin	neoplasm.metastasis	TRUE	8.3126	1
DB14083	Bisphenol A diglycidyl ether	atherosclerosis	TRUE	8.31169	1
DB01698	Rutin	breast.neoplasms	TRUE	8.30503	1
DB01248	Docetaxel	nerve.degeneration	TRUE	8.30321	1
DB14206	Cobalt chloride	influenza.human	TRUE	8.30223	1
DB14206	Cobalt chloride	glomerulonephritis	TRUE	8.30053	1
DB00398	Sorafenib	mammary.neoplasms.experimental	TRUE	8.29567	1
DB01039	Fenofibrate	myocardial.reperfusion.injury	TRUE	8.29515	1
DB01700	AICA ribonucleotide	adenocarcinoma	TRUE	8.29237	1
DB00997	Doxorubicin	cardiomyopathies	TRUE	8.29128	1
DB00627	Niacin	reperfusion.injury	TRUE	8.29061	1
DB00266	Dicoumarol	reperfusion.injury	TRUE	8.2883	1
DB05073	SRT501	multiple.sclerosis	TRUE	8.28822	1
DB01050	Ibuprofen	myocardial.ischemia	TRUE	8.28769	1
DB00526	Oxaliplatin	endometrial.neoplasms	TRUE	8.28718	1
DB00305	Mitomycin	reperfusion.injury	TRUE	8.28447	1
DB11672	Curcumin	dermatitis.contact	TRUE	8.2805	1
DB14206	Cobalt chloride	esophageal.squamous.cell.carcinoma	TRUE	8.27982	1
DB01586	Ursodeoxycholic acid	cell.transformation.neoplastic	TRUE	8.27471	1
DB11635	Tocofersolan	neurotoxicity.syndromes	TRUE	8.2729	1
DB01276	Exenatide	kidney.failure.chronic	TRUE	8.27273	1
DB06712	Nilvadipine	peripheral.nervous.system.diseases	TRUE	8.2725	1
DB00331	Metformin	liver.cirrhosis.experimental	TRUE	8.26777	1
DB07352	Apigenin	stomach.neoplasms	TRUE	8.26751	1
DB00947	Fulvestrant	reperfusion.injury	TRUE	8.26732	1
DB13956	Estradiol valerate	non.alcoholic.fatty.liver.disease	TRUE	8.26702	1
DB00498	Phenindione	mouth.neoplasms	TRUE	8.2652	1
DB00586	Diclofenac	endometrial.neoplasms	TRUE	8.26477	1
DB00619	Imatinib	arthritis.rheumatoid	TRUE	8.26426	1
DB11091	Hydrogen peroxide	uterine.cervical.neoplasms	TRUE	8.26105	1
DB12771	Hydroxytyrosol	colonic.neoplasms	TRUE	8.26095	1
DB00316	Acetaminophen	lupus.erythematosus.systemic	TRUE	8.25991	1
DB00877	Sirolimus	inflammation	TRUE	8.25928	1
DB01593	Zinc	neoplasm.invasiveness	TRUE	8.25923	1
DB01039	Fenofibrate	carcinoma.hepatocellular	TRUE	8.25857	1
DB04447	1,4-Dithiothreitol	breast.neoplasms	TRUE	8.25597	1
DB01234	Dexamethasone	heart.valve.diseases	TRUE	8.25595	1
DB09096	Benzoyl peroxide	hypertension	TRUE	8.25437	1
DB04892	Phenserine	weight.gain	TRUE	8.25367	1
DB06778	Cupric sulfate	ischemia	TRUE	8.25131	1
DB14206	Cobalt chloride	cognition.disorders	TRUE	8.25087	1
DB12870	Buthionine Sulfoximine	breast.neoplasms	TRUE	8.25079	1
DB01073	Fludarabine	myocardial.reperfusion.injury	TRUE	8.24942	1
DB11135	Selenium	heart.valve.diseases	TRUE	8.24928	1
DB02656	LY-294002	chemical.and.drug.induced.liver.injury	TRUE	8.24895	1
DB14206	Cobalt chloride	dermatitis.allergic.contact	TRUE	8.24894	1
DB04216	Quercetin	myocardial.ischemia	TRUE	8.24602	1
DB00435	Nitric Oxide	heart.failure	TRUE	8.24424	1
DB09140	Oxygen	stomach.neoplasms	TRUE	8.24399	1
DB01234	Dexamethasone	lung.neoplasms	TRUE	8.24305	1
DB00530	Erlotinib	stomach.neoplasms	TRUE	8.24258	1
DB14206	Cobalt chloride	neoplasm.recurrence.local	TRUE	8.242	1
DB00396	Progesterone	diabetes.mellitus.experimental	TRUE	8.24175	1
DB00515	Cisplatin	diabetes.mellitus.experimental	TRUE	8.24096	1
DB04216	Quercetin	dermatitis.contact	TRUE	8.23932	1
DB11672	Curcumin	mammary.neoplasms.experimental	TRUE	8.23597	1
DB01645	Genistein	carcinoma	TRUE	8.23566	1
DB14206	Cobalt chloride	dermatitis.contact	TRUE	8.23354	1
DB04557	Arachidonic Acid	kidney.failure.chronic	TRUE	8.22644	1
DB00091	Ciclosporin	acute.coronary.syndrome	TRUE	8.22506	1
DB09086	Eugenol	carcinoma.hepatocellular	TRUE	8.22459	1
DB00563	Methotrexate	dermatitis.allergic.contact	TRUE	8.22434	1
DB01082	Streptomycin	nerve.degeneration	TRUE	8.22367	1
DB11831	Dinitrochlorobenzene	multiple.sclerosis	TRUE	8.22346	1
DB14371	Mangostin	reperfusion.injury	TRUE	8.22283	1
DB00755	Tretinoin	hypertension	TRUE	8.22202	1
DB01234	Dexamethasone	myocardial.ischemia	TRUE	8.22175	1
DB01452	Diamorphine	nerve.degeneration	TRUE	8.22098	1
DB08831	2-deoxyglucose	myocardial.infarction	TRUE	8.2206	1
DB01050	Ibuprofen	liver.diseases	TRUE	8.2197	1
DB00544	Fluorouracil	diabetes.mellitus.type.2	TRUE	8.2188	1
DB00945	Acetylsalicylic acid	asthma	TRUE	8.21546	1
DB11974	PF-04691502	prostatic.neoplasms	TRUE	8.21545	1
DB01234	Dexamethasone	fatty.liver	TRUE	8.21439	1
DB00966	Telmisartan	neoplasm.invasiveness	TRUE	8.21408	1
DB04216	Quercetin	glomerulonephritis	TRUE	8.21241	1
DB11831	Dinitrochlorobenzene	multiple.myeloma	TRUE	8.21109	1
DB01248	Docetaxel	necrosis	TRUE	8.21042	1
DB00537	Ciprofloxacin	cell.transformation.neoplastic	TRUE	8.20984	1
DB12326	Antroquinonol	breast.neoplasms	TRUE	8.20784	1
DB00091	Ciclosporin	glomerulonephritis.iga	TRUE	8.20729	1
DB05943	Resatorvid	atherosclerosis	TRUE	8.20531	1
DB14206	Cobalt chloride	endometrial.neoplasms	TRUE	8.20507	1
DB14177	Propylparaben	stomach.neoplasms	TRUE	8.20477	1
DB00877	Sirolimus	stomach.neoplasms	TRUE	8.20394	1
DB00481	Raloxifene	mammary.neoplasms.experimental	TRUE	8.2004	1
DB00271	Diatrizoate	reperfusion.injury	TRUE	8.19772	1
DB00982	Isotretinoin	depressive.disorder	TRUE	8.19701	1
DB00325	Nitroprusside	cholestasis.extrahepatic	TRUE	8.19688	1
DB00171	ATP	inflammation	TRUE	8.19613	1
DB01169	Arsenic trioxide	heart.diseases	TRUE	8.19602	1
DB00316	Acetaminophen	nervous.system.diseases	TRUE	8.19461	1
DB00091	Ciclosporin	influenza.human	TRUE	8.19304	1
DB00227	Lovastatin	carcinoma	TRUE	8.1924	1
DB00970	Dactinomycin	stomach.neoplasms	TRUE	8.19233	1
DB14206	Cobalt chloride	osteoporosis	TRUE	8.19177	1
DB06448	Lonafarnib	pancreatic.neoplasms	TRUE	8.19074	1
DB01254	Dasatinib	liver.cirrhosis.experimental	TRUE	8.18854	1
DB00903	Etacrynic acid	cell.transformation.neoplastic	TRUE	8.18781	1
DB01039	Fenofibrate	necrosis	TRUE	8.18763	1
DB01254	Dasatinib	abortion.spontaneous	TRUE	8.18751	1
DB13956	Estradiol valerate	glomerulonephritis	TRUE	8.18708	1
DB06778	Cupric sulfate	respiratory.distress.syndrome.adult	TRUE	8.182	1
DB00586	Diclofenac	heart.failure	TRUE	8.18122	1
DB01262	Decitabine	heart.valve.diseases	TRUE	8.18092	1
DB11831	Dinitrochlorobenzene	kidney.failure.chronic	TRUE	8.17878	1
DB06287	Temsirolimus	inflammation	TRUE	8.1769	1
DB00197	Troglitazone	kidney.diseases	TRUE	8.17589	1
DB01169	Arsenic trioxide	endometrial.neoplasms	TRUE	8.17457	1
DB14206	Cobalt chloride	parkinsonian.disorders	TRUE	8.17301	1
DB00515	Cisplatin	kidney.failure.chronic	TRUE	8.17199	1
DB01234	Dexamethasone	liver.neoplasms.experimental	TRUE	8.17067	1
DB11091	Hydrogen peroxide	neoplasm.invasiveness	TRUE	8.17059	1
DB04557	Arachidonic Acid	heart.failure	TRUE	8.16991	1
DB01222	Budesonide	hypertension	TRUE	8.16894	1
DB00091	Ciclosporin	respiratory.distress.syndrome.adult	TRUE	8.16857	1
DB14060	NS-398	heart.failure	TRUE	8.16723	1
DB01586	Ursodeoxycholic acid	carcinoma.hepatocellular	TRUE	8.16669	1
DB09298	Silibinin	esophageal.neoplasms	TRUE	8.1626	1
DB01645	Genistein	dermatitis.contact	TRUE	8.1619	1
DB01169	Arsenic trioxide	pain	TRUE	8.16103	1
DB00316	Acetaminophen	atherosclerosis	TRUE	8.15829	1
DB00091	Ciclosporin	salivary.gland.neoplasms	TRUE	8.15608	1
DB00997	Doxorubicin	fibrosis	TRUE	8.15514	1
DB00544	Fluorouracil	esophageal.squamous.cell.carcinoma	TRUE	8.15502	1
DB11091	Hydrogen peroxide	diabetes.mellitus.experimental	TRUE	8.1519	1
DB08995	Diosmin	heart.defects.congenital	TRUE	8.15101	1
DB14206	Cobalt chloride	astrocytoma	TRUE	8.15086	1
DB14371	Mangostin	diabetes.mellitus.experimental	TRUE	8.14555	1
DB00143	Glutathione	myocardial.ischemia	TRUE	8.14551	1
DB04216	Quercetin	disease.progression	TRUE	8.14067	1
DB14206	Cobalt chloride	liver.neoplasms.experimental	TRUE	8.14015	1
DB01259	Lapatinib	colonic.neoplasms	TRUE	8.13733	1
DB00898	Ethanol	chemical.and.drug.induced.liver.injury	TRUE	8.13495	1
DB01211	Clarithromycin	cholestasis	TRUE	8.13421	1
DB00755	Tretinoin	hyperkinesis	TRUE	8.13279	1
DB11091	Hydrogen peroxide	myocardial.infarction	TRUE	8.13246	1
DB07374	Anisomycin	hypertension	TRUE	8.131	1
DB12582	Piperine	reperfusion.injury	TRUE	8.1237	1
DB09201	Ciglitazone	chemical.and.drug.induced.liver.injury	TRUE	8.12142	1
DB04104	3-Methyladenine	pneumonia	TRUE	8.11854	1
DB00997	Doxorubicin	parkinsonian.disorders	TRUE	8.11235	1
DB14476	DL-alpha-Tocopherol	stomach.neoplasms	TRUE	8.11226	1
DB14206	Cobalt chloride	anxiety.disorders	TRUE	8.11194	1
DB12695	Phenethyl Isothiocyanate	micronuclei.chromosome.defective	TRUE	8.10915	1
DB06005	Adomiparin	carcinoma.non.small.cell.lung	TRUE	8.10706	1
DB00605	Sulindac	liver.cirrhosis.experimental	TRUE	8.10696	1
DB14060	NS-398	esophageal.neoplasms	TRUE	8.10566	1
DB00749	Etodolac	liver.neoplasms.experimental	TRUE	8.10543	1
DB01296	Glucosamine	liver.cirrhosis.experimental	TRUE	8.10204	1
DB08834	Tauroursodeoxycholic acid	alzheimer.disease	TRUE	8.10082	1
DB01234	Dexamethasone	amyotrophic.lateral.sclerosis.1	TRUE	8.09976	1
DB05767	Andrographolide	pulmonary.fibrosis	TRUE	8.09341	1
DB01097	Leflunomide	uterine.cervical.neoplasms	TRUE	8.09116	1
DB00441	Gemcitabine	calcinosis	TRUE	8.08934	1
DB01169	Arsenic trioxide	multiple.sclerosis	TRUE	8.08724	1
DB09241	Methylene blue	parkinson.disease	TRUE	8.08614	1
DB04216	Quercetin	heart.valve.diseases	TRUE	8.0856	1
DB09073	Palbociclib	psoriasis	TRUE	8.08533	1
DB00636	Clofibrate	diabetic.nephropathies	TRUE	8.08346	1
DB00325	Nitroprusside	atherosclerosis	TRUE	8.08069	1
DB04224	Oleic Acid	carcinoma.hepatocellular	TRUE	8.07937	1
DB01037	Selegiline	cholestasis	TRUE	8.07677	1
DB14206	Cobalt chloride	non.alcoholic.fatty.liver.disease	TRUE	8.07528	1
DB13182	Daidzein	carcinoma.hepatocellular	TRUE	8.07463	1
DB14206	Cobalt chloride	head.and.neck.neoplasms	TRUE	8.07214	1
DB00439	Cerivastatin	chemical.and.drug.induced.liver.injury	TRUE	8.07193	1
DB02509	Farnesol	hypertension	TRUE	8.07181	1
DB14206	Cobalt chloride	cholestasis	TRUE	8.06931	1
DB11091	Hydrogen peroxide	carcinoma.transitional.cell	TRUE	8.06888	1
DB00947	Fulvestrant	kidney.diseases	TRUE	8.06873	1
DB00325	Nitroprusside	acute.kidney.injury	TRUE	8.0676	1
DB00970	Dactinomycin	myocardial.infarction	TRUE	8.06573	1
DB08834	Tauroursodeoxycholic acid	nerve.degeneration	TRUE	8.06516	1
DB00988	Dopamine	hypertension	TRUE	8.06444	1
DB00515	Cisplatin	dermatitis.allergic.contact	TRUE	8.06342	1
DB00143	Glutathione	liver.cirrhosis.experimental	TRUE	8.06154	1
DB01645	Genistein	heart.failure	TRUE	8.0608	1
DB01234	Dexamethasone	colitis.ulcerative	TRUE	8.0606	1
DB04703	Hesperidin	atherosclerosis	TRUE	8.05905	1
DB01601	Lopinavir	atherosclerosis	TRUE	8.05869	1
DB00997	Doxorubicin	pulmonary.fibrosis	TRUE	8.05863	1
DB01234	Dexamethasone	cell.transformation.neoplastic	TRUE	8.05784	1
DB01169	Arsenic trioxide	hypersensitivity	TRUE	8.0548	1
DB01296	Glucosamine	asthma	TRUE	8.05275	1
DB09096	Benzoyl peroxide	cell.transformation.neoplastic	TRUE	8.05116	1
DB00197	Troglitazone	myelodysplastic.syndromes	TRUE	8.04669	1
DB01164	Calcium Chloride	pulmonary.fibrosis	TRUE	8.04601	1
DB14206	Cobalt chloride	hypotension	TRUE	8.04463	1
DB11091	Hydrogen peroxide	neoplasm.metastasis	TRUE	8.04303	1
DB00586	Diclofenac	atherosclerosis	TRUE	8.04228	1
DB14060	NS-398	carcinoma.non.small.cell.lung	TRUE	8.04198	1
DB00503	Ritonavir	cholestasis	TRUE	8.03975	1
DB11091	Hydrogen peroxide	hypertension	TRUE	8.03953	1
DB01234	Dexamethasone	endometriosis	TRUE	8.03723	1
DB01586	Ursodeoxycholic acid	hypertension	TRUE	8.03723	1
DB07795	Fisetin	pulmonary.fibrosis	TRUE	8.03716	1
DB01593	Zinc	liver.cirrhosis.experimental	TRUE	8.03669	1
DB01065	Melatonin	breast.neoplasms	TRUE	8.03526	1
DB11091	Hydrogen peroxide	brain.ischemia	TRUE	8.03279	1
DB01852	Kaempherol	liver.cirrhosis.experimental	TRUE	8.03121	1
DB01700	AICA ribonucleotide	glomerulonephritis	TRUE	8.03045	1
DB00795	Sulfasalazine	myocardial.infarction	TRUE	8.02888	1
DB00091	Ciclosporin	adenocarcinoma	TRUE	8.02883	1
DB01132	Pioglitazone	heart.failure	TRUE	8.02871	1
DB11135	Selenium	calcinosis	TRUE	8.02862	1
DB00158	Folic acid	stomach.neoplasms	TRUE	8.02812	1
DB00140	Riboflavin	brain.ischemia	TRUE	8.02561	1
DB14206	Cobalt chloride	arthritis.experimental	TRUE	8.02446	1
DB00091	Ciclosporin	infarction.middle.cerebral.artery	TRUE	8.0209	1
DB00179	Masoprocol	arthritis.rheumatoid	TRUE	8.02025	1
DB12146	Rigosertib	brain.ischemia	TRUE	8.01974	1
DB01276	Exenatide	obesity	TRUE	8.01866	1
DB04216	Quercetin	infarction.middle.cerebral.artery	TRUE	8.01708	1
DB14206	Cobalt chloride	leukemia	TRUE	8.01618	1
DB00091	Ciclosporin	precancerous.conditions	TRUE	8.01457	1
DB00515	Cisplatin	influenza.human	TRUE	8.01225	1
DB00755	Tretinoin	cholestasis.extrahepatic	TRUE	8.00929	1
DB00544	Fluorouracil	chemical.and.drug.induced.liver.injury	TRUE	8.0083	1
DB00481	Raloxifene	leukemia.myeloid.acute	TRUE	8.00781	1
DB01296	Glucosamine	breast.neoplasms	TRUE	8.00689	1
DB01700	AICA ribonucleotide	neoplasm.invasiveness	TRUE	8.0057	1
DB00091	Ciclosporin	cell.transformation.neoplastic	TRUE	8.00482	1
DB06778	Cupric sulfate	diabetic.nephropathies	TRUE	8.00416	1
DB00947	Fulvestrant	brain.ischemia	TRUE	8.00083	1
DB05073	SRT501	lupus.erythematosus.systemic	TRUE	7.99996	1
DB11135	Selenium	neoplasm.metastasis	TRUE	7.99956	1
DB06733	Bafilomycin A1	carcinoma.transitional.cell	TRUE	7.99951	1
DB00859	Penicillamine	hypertension	TRUE	7.99816	1
DB00328	Indometacin	fatty.liver	TRUE	7.99721	1
DB00712	Flurbiprofen	diabetes.mellitus.experimental	TRUE	7.99715	1
DB00328	Indometacin	liver.cirrhosis	TRUE	7.98794	1
DB00428	Streptozocin	reperfusion.injury	TRUE	7.98735	1
DB14089	Dimercaptosuccinic acid	liver.cirrhosis.experimental	TRUE	7.98451	1
DB14487	Zinc acetate	brain.injuries	TRUE	7.98429	1
DB14206	Cobalt chloride	colitis.ulcerative	TRUE	7.98417	1
DB00773	Etoposide	myocardial.infarction	TRUE	7.98331	1
DB00763	Methimazole	atherosclerosis	TRUE	7.97968	1
DB12480	Betulinic Acid	brain.ischemia	TRUE	7.97894	1
DB09526	Hydroquinone	asthma	TRUE	7.97788	1
DB00970	Dactinomycin	cardiomegaly	TRUE	7.97751	1
DB00621	Oxandrolone	infertility.female	TRUE	7.97735	1
DB00481	Raloxifene	heart.failure	TRUE	7.97627	1
DB01026	Ketoconazole	carcinoma.hepatocellular	TRUE	7.97626	1
DB09130	Copper	diabetes.mellitus.experimental	TRUE	7.97083	1
DB11091	Hydrogen peroxide	inflammation	TRUE	7.97082	1
DB00982	Isotretinoin	heart.valve.diseases	TRUE	7.97021	1
DB00694	Daunorubicin	status.epilepticus	TRUE	7.96908	1
DB14206	Cobalt chloride	celiac.disease	TRUE	7.96754	1
DB01050	Ibuprofen	cholestasis	TRUE	7.96752	1
DB07795	Fisetin	heart.valve.diseases	TRUE	7.96518	1
DB11157	Anthralin	stomach.neoplasms	TRUE	7.96513	1
DB00982	Isotretinoin	diabetes.mellitus	TRUE	7.96318	1
DB00814	Meloxicam	chemical.and.drug.induced.liver.injury	TRUE	7.96056	1
DB01599	Probucol	hypertension	TRUE	7.95971	1
DB00515	Cisplatin	leukemia	TRUE	7.95812	1
DB01262	Decitabine	diabetic.nephropathies	TRUE	7.95793	1
DB00755	Tretinoin	esophageal.squamous.cell.carcinoma	TRUE	7.95622	1
DB01590	Everolimus	liver.neoplasms.experimental	TRUE	7.95549	1
DB14206	Cobalt chloride	disease.models.animal	TRUE	7.9544	1
DB00179	Masoprocol	alzheimer.disease	TRUE	7.95431	1
DB00316	Acetaminophen	diabetes.mellitus	TRUE	7.95407	1
DB12996	Acteoside	atherosclerosis	TRUE	7.9539	1
DB04216	Quercetin	asthma	TRUE	7.95385	1
DB00136	Calcitriol	neoplasm.invasiveness	TRUE	7.95282	1
DB04743	Nimesulide	liver.diseases	TRUE	7.95276	1
DB00091	Ciclosporin	stroke	TRUE	7.94936	1
DB00291	Chlorambucil	liver.neoplasms.experimental	TRUE	7.94834	1
DB00515	Cisplatin	keloid	TRUE	7.94792	1
DB00755	Tretinoin	cognition.disorders	TRUE	7.94553	1
DB09130	Copper	glomerulonephritis	TRUE	7.94513	1
DB00482	Celecoxib	carcinoma	TRUE	7.9451	1
DB11135	Selenium	cerebral.hemorrhage	TRUE	7.94493	1
DB14059	SC-236	neoplasm.metastasis	TRUE	7.94196	1
DB09130	Copper	pulmonary.disease.chronic.obstructive	TRUE	7.94066	1
DB07374	Anisomycin	diabetes.mellitus.experimental	TRUE	7.94053	1
DB00755	Tretinoin	esophageal.neoplasms	TRUE	7.93999	1
DB08846	Ellagic Acid	hypertension	TRUE	7.93995	1
DB01601	Lopinavir	diabetes.mellitus.experimental	TRUE	7.93984	1
DB01700	AICA ribonucleotide	neoplasm.metastasis	TRUE	7.93859	1
DB00997	Doxorubicin	leukemia	TRUE	7.93689	1
DB09130	Copper	stomach.neoplasms	TRUE	7.93689	1
DB14476	DL-alpha-Tocopherol	breast.neoplasms	TRUE	7.93658	1
DB00877	Sirolimus	hypertension	TRUE	7.93595	1
DB00316	Acetaminophen	brain.ischemia	TRUE	7.93358	1
DB03467	Naringenin	urinary.bladder.neoplasms	TRUE	7.93168	1
DB00795	Sulfasalazine	calcinosis	TRUE	7.93035	1
DB04216	Quercetin	alzheimer.disease	TRUE	7.92801	1
DB12965	Silver	liver.cirrhosis.experimental	TRUE	7.92784	1
DB01259	Lapatinib	neoplasm.metastasis	TRUE	7.92768	1
DB00091	Ciclosporin	pulmonary.fibrosis	TRUE	7.9241	1
DB01593	Zinc	arthritis.rheumatoid	TRUE	7.924	1
DB00328	Indometacin	mesothelioma.malignant	TRUE	7.9225	1
DB04216	Quercetin	endometriosis	TRUE	7.92199	1
DB11091	Hydrogen peroxide	cardiomyopathies	TRUE	7.92172	1
DB00325	Nitroprusside	liver.cirrhosis.experimental	TRUE	7.91912	1
DB00276	Amsacrine	cell.transformation.neoplastic	TRUE	7.91862	1
DB02509	Farnesol	liver.diseases	TRUE	7.9177	1
DB01229	Paclitaxel	heart.failure	TRUE	7.91494	1
DB14206	Cobalt chloride	uterine.cervical.neoplasms	TRUE	7.91314	1
DB01852	Kaempherol	carcinoma	TRUE	7.91245	1
DB12116	Epigallocatechin gallate	arthritis.juvenile	TRUE	7.91205	1
DB12422	Sulforaphane	atherosclerosis	TRUE	7.91139	1
DB00605	Sulindac	dermatitis.contact	TRUE	7.91001	1
DB04557	Arachidonic Acid	obesity	TRUE	7.90885	1
DB06246	Exisulind	reperfusion.injury	TRUE	7.90869	1
DB14206	Cobalt chloride	inflammatory.bowel.diseases	TRUE	7.90791	1
DB00544	Fluorouracil	arthritis.rheumatoid	TRUE	7.90774	1
DB00641	Simvastatin	neoplasm.invasiveness	TRUE	7.90731	1
DB11091	Hydrogen peroxide	pulmonary.disease.chronic.obstructive	TRUE	7.90579	1
DB12881	Indole-3-carbinol	prostatic.neoplasms	TRUE	7.90455	1
DB08818	Hyaluronic acid	neoplasm.metastasis	TRUE	7.90265	1
DB00515	Cisplatin	recurrence	TRUE	7.90185	1
DB11231	Lycopene	atherosclerosis	TRUE	7.9017	1
DB00515	Cisplatin	atherosclerosis	TRUE	7.9009	1
DB06732	beta-Naphthoflavone	carcinoma.hepatocellular	TRUE	7.90054	1
DB00586	Diclofenac	esophageal.neoplasms	TRUE	7.90027	1
DB04115	Berberine	adenocarcinoma	TRUE	7.89877	1
DB00977	Ethinylestradiol	carcinoma.hepatocellular	TRUE	7.89806	1
DB14206	Cobalt chloride	pneumonia	TRUE	7.89713	1
DB00188	Bortezomib	status.epilepticus	TRUE	7.89606	1
DB00947	Fulvestrant	hyperplasia	TRUE	7.89528	1
DB14206	Cobalt chloride	adenoma	TRUE	7.89474	1
DB00947	Fulvestrant	esophageal.squamous.cell.carcinoma	TRUE	7.89437	1
DB01115	Nifedipine	breast.neoplasms	TRUE	7.89304	1
DB00136	Calcitriol	cell.transformation.neoplastic	TRUE	7.89195	1
DB00746	Deferoxamine	dermatitis.allergic.contact	TRUE	7.89162	1
DB00291	Chlorambucil	dermatitis.contact	TRUE	7.89077	1
DB14206	Cobalt chloride	hypersensitivity	TRUE	7.89042	1
DB00970	Dactinomycin	chemical.and.drug.induced.liver.injury	TRUE	7.88992	1
DB00197	Troglitazone	leukemia.promyelocytic.acute	TRUE	7.88946	1
DB04216	Quercetin	arthritis.experimental	TRUE	7.88943	1
DB04743	Nimesulide	esophageal.neoplasms	TRUE	7.88846	1
DB05943	Resatorvid	pulmonary.fibrosis	TRUE	7.88763	1
DB11638	Artenimol	cholestasis.extrahepatic	TRUE	7.88595	1
DB00586	Diclofenac	head.and.neck.neoplasms	TRUE	7.88573	1
DB05088	Tetrathiomolybdate	hypertension	TRUE	7.88564	1
DB00197	Troglitazone	heart.valve.diseases	TRUE	7.88551	1
DB01914	D-glucose	stroke	TRUE	7.88498	1
DB08831	2-deoxyglucose	cell.transformation.neoplastic	TRUE	7.88143	1
DB12709	Tributyrin	head.and.neck.neoplasms	TRUE	7.87646	1
DB06817	Raltegravir	acute.kidney.injury	TRUE	7.87585	1
DB06778	Cupric sulfate	brain.ischemia	TRUE	7.87525	1
DB04104	3-Methyladenine	amyotrophic.lateral.sclerosis.1	TRUE	7.86856	1
DB14206	Cobalt chloride	amyotrophic.lateral.sclerosis.1	TRUE	7.86817	1
DB07795	Fisetin	hypertension	TRUE	7.86811	1
DB00773	Etoposide	esophageal.neoplasms	TRUE	7.86758	1
DB00481	Raloxifene	carcinoma.hepatocellular	TRUE	7.86634	1
DB01234	Dexamethasone	lupus.erythematosus.systemic	TRUE	7.86582	1
DB01700	AICA ribonucleotide	brain.ischemia	TRUE	7.86546	1
DB00331	Metformin	stomach.neoplasms	TRUE	7.86393	1
DB04743	Nimesulide	obesity	TRUE	7.86387	1
DB11135	Selenium	lung.neoplasms	TRUE	7.86067	1
DB12582	Piperine	neoplasm.invasiveness	TRUE	7.86027	1
DB06176	Romidepsin	breast.neoplasms	TRUE	7.85892	1
DB04216	Quercetin	neuroblastoma	TRUE	7.85784	1
DB00316	Acetaminophen	fibrosis	TRUE	7.85697	1
DB13956	Estradiol valerate	esophageal.squamous.cell.carcinoma	TRUE	7.85687	1
DB00328	Indometacin	atherosclerosis	TRUE	7.85554	1
DB00770	Alprostadil	cardiomegaly	TRUE	7.85545	1
DB08814	Triflusal	precancerous.conditions	TRUE	7.85461	1
DB00305	Mitomycin	diabetes.mellitus.experimental	TRUE	7.85324	1
DB09053	Ibrutinib	hypertension	TRUE	7.85317	1
DB12695	Phenethyl Isothiocyanate	kidney.neoplasms	TRUE	7.85283	1
DB01132	Pioglitazone	atherosclerosis	TRUE	7.8527	1
DB05990	Obeticholic acid	colorectal.neoplasms	TRUE	7.84836	1
DB11875	3,3'-diindolylmethane	colorectal.neoplasms	TRUE	7.84736	1
DB06778	Cupric sulfate	keloid	TRUE	7.847	1
DB11091	Hydrogen peroxide	glomerulonephritis	TRUE	7.84479	1
DB00091	Ciclosporin	coronary.artery.disease	TRUE	7.84293	1
DB00982	Isotretinoin	neoplasm.metastasis	TRUE	7.84177	1
DB00325	Nitroprusside	kidney.diseases	TRUE	7.84137	1
DB00091	Ciclosporin	diabetes.mellitus.experimental	TRUE	7.84024	1
DB07795	Fisetin	reperfusion.injury	TRUE	7.83845	1
DB01234	Dexamethasone	squamous.cell.carcinoma.of.head.and.neck	TRUE	7.83763	1
DB00746	Deferoxamine	stomach.neoplasms	TRUE	7.83728	1
DB01586	Ursodeoxycholic acid	diabetes.mellitus.experimental	TRUE	7.83671	1
DB00515	Cisplatin	nervous.system.diseases	TRUE	7.83666	1
DB00746	Deferoxamine	neoplasm.invasiveness	TRUE	7.83526	1
DB06774	Capsaicin	necrosis	TRUE	7.83411	1
DB07795	Fisetin	asthma	TRUE	7.83406	1
DB01601	Lopinavir	arthritis.rheumatoid	TRUE	7.83372	1
DB01248	Docetaxel	nervous.system.diseases	TRUE	7.83305	1
DB00325	Nitroprusside	nerve.degeneration	TRUE	7.83279	1
DB12480	Betulinic Acid	adenocarcinoma	TRUE	7.83259	1
DB12449	Tempol	myocardial.infarction	TRUE	7.83173	1
DB08818	Hyaluronic acid	neoplasm.invasiveness	TRUE	7.83163	1
DB11831	Dinitrochlorobenzene	pulmonary.disease.chronic.obstructive	TRUE	7.83087	1
DB00412	Rosiglitazone	carcinoma.hepatocellular	TRUE	7.83082	1
DB00091	Ciclosporin	myocardial.reperfusion.injury	TRUE	7.8308	1
DB01248	Docetaxel	carcinoma.renal.cell	TRUE	7.82915	1
DB01262	Decitabine	cerebral.hemorrhage	TRUE	7.82787	1
DB01262	Decitabine	diabetes.mellitus.type.1	TRUE	7.82735	1
DB00380	Dexrazoxane	recurrence	TRUE	7.82406	1
DB09321	Zinc oxide	neoplasm.invasiveness	TRUE	7.82376	1
DB02546	Vorinostat	carcinoma.hepatocellular	TRUE	7.82116	1
DB03255	Phenol	brain.ischemia	TRUE	7.82113	1
DB01601	Lopinavir	chemical.and.drug.induced.liver.injury	TRUE	7.82098	1
DB11135	Selenium	leukemia.myeloid.acute	TRUE	7.81943	1
DB12996	Acteoside	stomach.neoplasms	TRUE	7.81809	1
DB07706	2-Hydroxyestradiol	prostatic.neoplasms	TRUE	7.81731	1
DB03322	Dexpropranolol	obesity	TRUE	7.81648	1
DB09053	Ibrutinib	hypersensitivity	TRUE	7.81559	1
DB08059	Wortmannin	myocardial.infarction	TRUE	7.81452	1
DB00515	Cisplatin	precancerous.conditions	TRUE	7.81368	1
DB01259	Lapatinib	carcinoma	TRUE	7.81319	1
DB00795	Sulfasalazine	atherosclerosis	TRUE	7.81272	1
DB12146	Rigosertib	reperfusion.injury	TRUE	7.81263	1
DB00188	Bortezomib	liver.cirrhosis.experimental	TRUE	7.81053	1
DB14060	NS-398	colorectal.neoplasms	TRUE	7.80788	1
DB00316	Acetaminophen	cholestasis	TRUE	7.80737	1
DB00515	Cisplatin	fibrosis	TRUE	7.80603	1
DB01169	Arsenic trioxide	hyperglycemia	TRUE	7.80483	1
DB04216	Quercetin	ischemia	TRUE	7.80461	1
DB11875	3,3'-diindolylmethane	neoplasm.metastasis	TRUE	7.80455	1
DB00254	Doxycycline	liver.diseases	TRUE	7.8025	1
DB06774	Capsaicin	dermatitis.contact	TRUE	7.80194	1
DB00171	ATP	myocardial.infarction	TRUE	7.80181	1
DB07715	Emodin	colorectal.neoplasms	TRUE	7.80142	1
DB01039	Fenofibrate	liver.diseases	TRUE	7.79806	1
DB02656	LY-294002	liver.diseases	TRUE	7.7976	1
DB09201	Ciglitazone	adenocarcinoma	TRUE	7.79612	1
DB14490	Ferrous ascorbate	liver.diseases	TRUE	7.79547	1
DB00328	Indometacin	prostatic.neoplasms	TRUE	7.79505	1
DB04557	Arachidonic Acid	inflammation	TRUE	7.79484	1
DB01396	Digitoxin	stomach.neoplasms	TRUE	7.79405	1
DB14206	Cobalt chloride	glioma	TRUE	7.79308	1
DB14206	Cobalt chloride	thyroid.neoplasms	TRUE	7.7924	1
DB05990	Obeticholic acid	dermatitis.allergic.contact	TRUE	7.79098	1
DB01039	Fenofibrate	carcinoma	TRUE	7.79098	1
DB14060	NS-398	glioblastoma	TRUE	7.78892	1
DB13956	Estradiol valerate	pulmonary.fibrosis	TRUE	7.78654	1
DB00515	Cisplatin	stomach.neoplasms	TRUE	7.78641	1
DB13124	Troxerutin	brain.ischemia	TRUE	7.78612	1
DB00179	Masoprocol	neoplasms	TRUE	7.7856	1
DB01169	Arsenic trioxide	amphetamine.related.disorders	TRUE	7.78533	1
DB04557	Arachidonic Acid	urinary.bladder.neoplasms	TRUE	7.78478	1
DB12789	Dinoprost	hypertension	TRUE	7.78432	1
DB00544	Fluorouracil	calcinosis	TRUE	7.78171	1
DB06240	Tariquidar	heart.defects.congenital	TRUE	7.78131	1
DB10345	House dust	liver.cirrhosis.experimental	TRUE	7.78048	1
DB00970	Dactinomycin	liver.diseases	TRUE	7.77887	1
DB04573	Estriol	breast.neoplasms	TRUE	7.77736	1
DB01169	Arsenic trioxide	osteoarthritis	TRUE	7.77484	1
DB01050	Ibuprofen	infarction.middle.cerebral.artery	TRUE	7.77439	1
DB11831	Dinitrochlorobenzene	coronary.artery.disease	TRUE	7.77349	1
DB00515	Cisplatin	glomerulonephritis.iga	TRUE	7.77023	1
DB14059	SC-236	esophageal.neoplasms	TRUE	7.76835	1
DB14206	Cobalt chloride	precancerous.conditions	TRUE	7.76749	1
DB14490	Ferrous ascorbate	fatty.liver	TRUE	7.76687	1
DB04104	3-Methyladenine	obesity	TRUE	7.76547	1
DB00444	Teniposide	prostatic.neoplasms	TRUE	7.75937	1
DB09130	Copper	arthritis.experimental	TRUE	7.75749	1
DB06174	Noscapine	prostatic.neoplasms	TRUE	7.75525	1
DB03568	Butyric Acid	colorectal.neoplasms	TRUE	7.75507	1
DB00171	ATP	breast.neoplasms	TRUE	7.75389	1
DB01262	Decitabine	kidney.failure.chronic	TRUE	7.75291	1
DB11831	Dinitrochlorobenzene	carcinoma.hepatocellular	TRUE	7.75279	1
DB00291	Chlorambucil	non.alcoholic.fatty.liver.disease	TRUE	7.75179	1
DB01041	Thalidomide	carcinoma.squamous.cell	TRUE	7.74996	1
DB00328	Indometacin	obesity	TRUE	7.74918	1
DB00503	Ritonavir	hypertension	TRUE	7.74852	1
DB01050	Ibuprofen	asthma	TRUE	7.7484	1
DB06179	Darinaparsin	hypertension	TRUE	7.74611	1
DB00091	Ciclosporin	cardiovascular.diseases	TRUE	7.7457	1
DB06733	Bafilomycin A1	neoplasm.invasiveness	TRUE	7.74425	1
DB14059	SC-236	prostatic.neoplasms	TRUE	7.74214	1
DB00997	Doxorubicin	hypertension	TRUE	7.74092	1
DB14206	Cobalt chloride	esophageal.neoplasms	TRUE	7.73934	1
DB09130	Copper	mesothelioma.malignant	TRUE	7.73926	1
DB00491	Miglitol	asthma	TRUE	7.73922	1
DB01169	Arsenic trioxide	pulmonary.disease.chronic.obstructive	TRUE	7.73825	1
DB05990	Obeticholic acid	cholestasis.extrahepatic	TRUE	7.73718	1
DB04743	Nimesulide	myocardial.ischemia	TRUE	7.73427	1
DB00140	Riboflavin	thyroid.neoplasms	TRUE	7.73411	1
DB00197	Troglitazone	chemical.and.drug.induced.liver.injury	TRUE	7.73324	1
DB04815	Clioquinol	hypertension.pulmonary	TRUE	7.73258	1
DB01229	Paclitaxel	status.epilepticus	TRUE	7.73188	1
DB00515	Cisplatin	arthritis.juvenile	TRUE	7.73162	1
DB11091	Hydrogen peroxide	skin.neoplasms	TRUE	7.73073	1
DB09140	Oxygen	hypertension	TRUE	7.73058	1
DB01590	Everolimus	adenocarcinoma	TRUE	7.73037	1
DB01645	Genistein	fibrosis	TRUE	7.72939	1
DB00549	Zafirlukast	kidney.failure.chronic	TRUE	7.72896	1
DB12736	Etanidazole	autistic.disorder	TRUE	7.72766	1
DB00586	Diclofenac	pulmonary.disease.chronic.obstructive	TRUE	7.72719	1
DB01700	AICA ribonucleotide	atherosclerosis	TRUE	7.72611	1
DB04216	Quercetin	thyroid.neoplasms	TRUE	7.72457	1
DB00197	Troglitazone	calcinosis	TRUE	7.72447	1
DB04942	Tamibarotene	reperfusion.injury	TRUE	7.72436	1
DB00091	Ciclosporin	cardiomyopathy.hypertrophic	TRUE	7.72372	1
DB00091	Ciclosporin	carcinoma.hepatocellular	TRUE	7.72348	1
DB01037	Selegiline	pulmonary.fibrosis	TRUE	7.7205	1
DB04703	Hesperidin	cholestasis	TRUE	7.72004	1
DB01008	Busulfan	prostatic.neoplasms	TRUE	7.71802	1
DB06778	Cupric sulfate	nervous.system.diseases	TRUE	7.71792	1
DB00993	Azathioprine	abortion.spontaneous	TRUE	7.71678	1
DB07715	Emodin	stomach.neoplasms	TRUE	7.71676	1
DB07795	Fisetin	stomach.neoplasms	TRUE	7.71584	1
DB11091	Hydrogen peroxide	glioma	TRUE	7.71462	1
DB01248	Docetaxel	acute.kidney.injury	TRUE	7.71332	1
DB08995	Diosmin	abortion.spontaneous	TRUE	7.71292	1
DB01396	Digitoxin	atherosclerosis	TRUE	7.71079	1
DB07715	Emodin	liver.neoplasms	TRUE	7.70766	1
DB14206	Cobalt chloride	cholangiocarcinoma	TRUE	7.70732	1
DB01093	Dimethyl sulfoxide	atherosclerosis	TRUE	7.70582	1
DB01700	AICA ribonucleotide	heart.failure	TRUE	7.70518	1
DB00755	Tretinoin	glomerulonephritis	TRUE	7.70422	1
DB06005	Adomiparin	arthritis.rheumatoid	TRUE	7.70374	1
DB05990	Obeticholic acid	hyperglycemia	TRUE	7.70267	1
DB00641	Simvastatin	cholestasis	TRUE	7.70176	1
DB00853	Temozolomide	reperfusion.injury	TRUE	7.7007	1
DB00302	Tranexamic acid	nerve.degeneration	TRUE	7.70056	1
DB14083	Bisphenol A diglycidyl ether	prostatic.neoplasms	TRUE	7.7003	1
DB06246	Exisulind	neoplasms.experimental	TRUE	7.69921	1
DB07954	3-isobutyl-1-methyl-7H-xanthine	lung.neoplasms	TRUE	7.69626	1
DB09096	Benzoyl peroxide	hyperalgesia	TRUE	7.69574	1
DB01174	Phenobarbital	non.alcoholic.fatty.liver.disease	TRUE	7.6957	1
DB14206	Cobalt chloride	leukemia.promyelocytic.acute	TRUE	7.69315	1
DB09201	Ciglitazone	cholestasis	TRUE	7.69258	1
DB01396	Digitoxin	cell.transformation.neoplastic	TRUE	7.69168	1
DB12618	Apocynin	myocardial.ischemia	TRUE	7.69076	1
DB00481	Raloxifene	abortion.spontaneous	TRUE	7.68989	1
DB09298	Silibinin	brain.ischemia	TRUE	7.68967	1
DB01169	Arsenic trioxide	memory.disorders	TRUE	7.689	1
DB00531	Cyclophosphamide	liver.cirrhosis.experimental	TRUE	7.68885	1
DB01396	Digitoxin	brain.ischemia	TRUE	7.6868	1
DB11231	Lycopene	breast.neoplasms	TRUE	7.68677	1
DB00636	Clofibrate	carcinoma.hepatocellular	TRUE	7.68617	1
DB11875	3,3'-diindolylmethane	chemical.and.drug.induced.liver.injury	TRUE	7.6853	1
DB00316	Acetaminophen	fatty.liver	TRUE	7.68491	1
DB01169	Arsenic trioxide	coronary.artery.disease	TRUE	7.68414	1
DB01039	Fenofibrate	pulmonary.fibrosis	TRUE	7.67898	1
DB09073	Palbociclib	glomerulosclerosis.focal.segmental	TRUE	7.6761	1
DB00977	Ethinylestradiol	dermatitis.allergic.contact	TRUE	7.67439	1
DB01234	Dexamethasone	brain.ischemia	TRUE	7.67368	1
DB09130	Copper	kidney.diseases	TRUE	7.67262	1
DB00197	Troglitazone	asthma	TRUE	7.67218	1
DB01593	Zinc	breast.neoplasms	TRUE	7.67086	1
DB01115	Nifedipine	chemical.and.drug.induced.liver.injury	TRUE	7.67032	1
DB14184	Cinnamaldehyde	hypersensitivity	TRUE	7.66973	1
DB02656	LY-294002	disease.progression	TRUE	7.66973	1
DB05076	Fenretinide	neoplasm.metastasis	TRUE	7.66933	1
DB01852	Kaempherol	neoplasm.invasiveness	TRUE	7.66919	1
DB14183	Geraniol	cell.transformation.neoplastic	TRUE	7.66801	1
DB00197	Troglitazone	glomerulosclerosis.focal.segmental	TRUE	7.66759	1
DB06448	Lonafarnib	diabetes.mellitus.experimental	TRUE	7.66602	1
DB00755	Tretinoin	nerve.degeneration	TRUE	7.66459	1
DB08059	Wortmannin	stomach.neoplasms	TRUE	7.66335	1
DB00530	Erlotinib	pulmonary.fibrosis	TRUE	7.66226	1
DB00316	Acetaminophen	psoriasis	TRUE	7.6621	1
DB04573	Estriol	hypertension	TRUE	7.6607	1
DB01169	Arsenic trioxide	lung.diseases	TRUE	7.65966	1
DB00316	Acetaminophen	alzheimer.disease	TRUE	7.65679	1
DB01700	AICA ribonucleotide	liver.cirrhosis.experimental	TRUE	7.6565	1
DB00171	ATP	reperfusion.injury	TRUE	7.65549	1
DB14206	Cobalt chloride	coronary.artery.disease	TRUE	7.65356	1
DB01072	Atazanavir	inflammation	TRUE	7.65274	1
DB07352	Apigenin	carcinoma	TRUE	7.6522	1
DB04216	Quercetin	carcinoma	TRUE	7.6481	1
DB00741	Hydrocortisone	carcinoma.hepatocellular	TRUE	7.6473	1
DB04703	Hesperidin	brain.ischemia	TRUE	7.64666	1
DB07954	3-isobutyl-1-methyl-7H-xanthine	mesothelioma.malignant	TRUE	7.64624	1
DB07352	Apigenin	liver.diseases	TRUE	7.64582	1
DB00140	Riboflavin	stomach.neoplasms	TRUE	7.64529	1
DB00945	Acetylsalicylic acid	cholestasis	TRUE	7.64502	1
DB14476	DL-alpha-Tocopherol	cholestasis	TRUE	7.64485	1
DB00982	Isotretinoin	infarction.middle.cerebral.artery	TRUE	7.64442	1
DB01234	Dexamethasone	non.alcoholic.fatty.liver.disease	TRUE	7.64435	1
DB00338	Omeprazole	breast.neoplasms	TRUE	7.64387	1
DB00640	Adenosine	calcinosis	TRUE	7.64374	1
DB00254	Doxycycline	chemical.and.drug.induced.liver.injury	TRUE	7.64348	1
DB00091	Ciclosporin	glomerulonephritis	TRUE	7.64126	1
DB04104	3-Methyladenine	dermatitis.allergic.contact	TRUE	7.64041	1
DB00091	Ciclosporin	squamous.cell.carcinoma.of.head.and.neck	TRUE	7.63947	1
DB13023	IPI-493	prostatic.neoplasms	TRUE	7.63913	1
DB01248	Docetaxel	arthritis.rheumatoid	TRUE	7.63678	1
DB09322	Zinc sulfate	brain.ischemia	TRUE	7.63587	1
DB01234	Dexamethasone	glomerulonephritis	TRUE	7.63539	1
DB00491	Miglitol	hypotension	TRUE	7.63481	1
DB01174	Phenobarbital	cell.transformation.neoplastic	TRUE	7.63435	1
DB13956	Estradiol valerate	cardiomyopathies	TRUE	7.63128	1
DB00755	Tretinoin	cardiomyopathies	TRUE	7.62985	1
DB07715	Emodin	liver.diseases	TRUE	7.62894	1
DB04216	Quercetin	esophageal.squamous.cell.carcinoma	TRUE	7.62863	1
DB00398	Sorafenib	mesothelioma.malignant	TRUE	7.62814	1
DB01601	Lopinavir	myocardial.ischemia	TRUE	7.6276	1
DB00997	Doxorubicin	carcinoma	TRUE	7.62576	1
DB00316	Acetaminophen	carcinoma.squamous.cell	TRUE	7.624	1
DB14371	Mangostin	cell.transformation.neoplastic	TRUE	7.6229	1
DB14206	Cobalt chloride	coronary.disease	TRUE	7.62169	1
DB11135	Selenium	skin.neoplasms	TRUE	7.62131	1
DB02375	Myricetin	chemical.and.drug.induced.liver.injury	TRUE	7.62126	1
DB04104	3-Methyladenine	status.epilepticus	TRUE	7.62081	1
DB12771	Hydroxytyrosol	cell.transformation.neoplastic	TRUE	7.61985	1
DB00515	Cisplatin	liver.cirrhosis	TRUE	7.61883	1
DB01234	Dexamethasone	myocardial.infarction	TRUE	7.61857	1
DB00712	Flurbiprofen	hypertension	TRUE	7.61845	1
DB11875	3,3'-diindolylmethane	carcinoma.squamous.cell	TRUE	7.61809	1
DB00091	Ciclosporin	disease.progression	TRUE	7.61776	1
DB01073	Fludarabine	adenocarcinoma	TRUE	7.61749	1
DB11831	Dinitrochlorobenzene	endometrial.neoplasms	TRUE	7.61443	1
DB00220	Nelfinavir	reperfusion.injury	TRUE	7.61253	1
DB05773	Trastuzumab emtansine	ovarian.neoplasms	TRUE	7.61132	1
DB07795	Fisetin	calcinosis	TRUE	7.61065	1
DB01592	Iron	calcinosis	TRUE	7.60628	1
DB04216	Quercetin	recurrence	TRUE	7.60452	1
DB00428	Streptozocin	diabetes.mellitus.experimental	TRUE	7.6043	1
DB01082	Streptomycin	cardiomegaly	TRUE	7.6038	1
DB00316	Acetaminophen	arthritis.experimental	TRUE	7.6018	1
DB04216	Quercetin	glomerulosclerosis.focal.segmental	TRUE	7.6006	1
DB00530	Erlotinib	neoplasm.invasiveness	TRUE	7.59977	1
DB13023	IPI-493	carcinoma.hepatocellular	TRUE	7.59638	1
DB02701	Nicotinamide	atherosclerosis	TRUE	7.59518	1
DB00544	Fluorouracil	arthritis.experimental	TRUE	7.59319	1
DB00316	Acetaminophen	leukemia.promyelocytic.acute	TRUE	7.59269	1
DB00197	Troglitazone	neoplasm.metastasis	TRUE	7.59243	1
DB00441	Gemcitabine	heart.failure	TRUE	7.59135	1
DB00903	Etacrynic acid	reperfusion.injury	TRUE	7.59034	1
DB01229	Paclitaxel	pneumonia	TRUE	7.58986	1
DB12116	Epigallocatechin gallate	uterine.cervical.neoplasms	TRUE	7.5894	1
DB00605	Sulindac	non.alcoholic.fatty.liver.disease	TRUE	7.58891	1
DB00316	Acetaminophen	keloid	TRUE	7.58886	1
DB00773	Etoposide	myocardial.reperfusion.injury	TRUE	7.58672	1
DB01041	Thalidomide	atherosclerosis	TRUE	7.5865	1
DB05073	SRT501	wilms.tumor	TRUE	7.58631	1
DB00444	Teniposide	kidney.diseases	TRUE	7.58606	1
DB05076	Fenretinide	head.and.neck.neoplasms	TRUE	7.58567	1
DB00544	Fluorouracil	neoplasm.invasiveness	TRUE	7.58298	1
DB13956	Estradiol valerate	status.epilepticus	TRUE	7.58291	1
DB00755	Tretinoin	mammary.neoplasms.animal	TRUE	7.58284	1
DB03496	Alvocidib	brain.injuries	TRUE	7.58218	1
DB09140	Oxygen	diabetes.mellitus.experimental	TRUE	7.58173	1
DB01259	Lapatinib	brain.ischemia	TRUE	7.58149	1
DB00586	Diclofenac	cardiomyopathies	TRUE	7.58032	1
DB04815	Clioquinol	inflammation	TRUE	7.58006	1
DB00143	Glutathione	obesity	TRUE	7.57978	1
DB01852	Kaempherol	fatty.liver	TRUE	7.57893	1
DB09073	Palbociclib	leukemia.lymphoma.adult.t.cell	TRUE	7.57862	1
DB00328	Indometacin	liver.neoplasms.experimental	TRUE	7.57786	1
DB01586	Ursodeoxycholic acid	colorectal.neoplasms	TRUE	7.57768	1
DB02509	Farnesol	reperfusion.injury	TRUE	7.57672	1
DB02375	Myricetin	neoplasm.metastasis	TRUE	7.57617	1
DB12116	Epigallocatechin gallate	endometrial.neoplasms	TRUE	7.5761	1
DB06732	beta-Naphthoflavone	obesity	TRUE	7.57544	1
DB00625	Efavirenz	reperfusion.injury	TRUE	7.57536	1
DB01041	Thalidomide	neoplasm.metastasis	TRUE	7.57503	1
DB09130	Copper	fatty.liver	TRUE	7.57322	1
DB11091	Hydrogen peroxide	cholestasis.extrahepatic	TRUE	7.57277	1
DB09526	Hydroquinone	necrosis	TRUE	7.57209	1
DB01262	Decitabine	hernia.diaphragmatic	TRUE	7.56972	1
DB05990	Obeticholic acid	insulin.resistance	TRUE	7.56794	1
DB00091	Ciclosporin	chemical.and.drug.induced.liver.injury	TRUE	7.56792	1
DB09130	Copper	atherosclerosis	TRUE	7.56777	1
DB01039	Fenofibrate	asthma	TRUE	7.56623	1
DB05943	Resatorvid	asthma	TRUE	7.5647	1
DB00396	Progesterone	celiac.disease	TRUE	7.56458	1
DB09073	Palbociclib	leukemia.promyelocytic.acute	TRUE	7.5644	1
DB00526	Oxaliplatin	carcinoma.non.small.cell.lung	TRUE	7.56383	1
DB14487	Zinc acetate	multiple.myeloma	TRUE	7.56084	1
DB12736	Etanidazole	lymphoma.large.b.cell.diffuse	TRUE	7.55943	1
DB14206	Cobalt chloride	disease.progression	TRUE	7.5572	1
DB00441	Gemcitabine	endometrial.neoplasms	TRUE	7.55673	1
DB04557	Arachidonic Acid	adenocarcinoma	TRUE	7.55659	1
DB00877	Sirolimus	reperfusion.injury	TRUE	7.55618	1
DB00997	Doxorubicin	kidney.failure.chronic	TRUE	7.55609	1
DB00917	Dinoprostone	chemical.and.drug.induced.liver.injury	TRUE	7.55569	1
DB12965	Silver	carcinoma.hepatocellular	TRUE	7.55476	1
DB12582	Piperine	myocardial.infarction	TRUE	7.55421	1
DB01234	Dexamethasone	alzheimer.disease	TRUE	7.5539	1
DB00481	Raloxifene	carcinoma.non.small.cell.lung	TRUE	7.55329	1
DB00401	Nisoldipine	liver.diseases	TRUE	7.55293	1
DB14206	Cobalt chloride	brain.injuries	TRUE	7.55285	1
DB08399	PICEATANNOL	heart.failure	TRUE	7.55239	1
DB00997	Doxorubicin	myocardial.infarction	TRUE	7.55196	1
DB06778	Cupric sulfate	dermatitis.contact	TRUE	7.54844	1
DB00537	Ciprofloxacin	asthma	TRUE	7.54812	1
DB00898	Ethanol	kidney.failure.chronic	TRUE	7.54621	1
DB00396	Progesterone	stomach.neoplasms	TRUE	7.5451	1
DB00641	Simvastatin	mammary.neoplasms.experimental	TRUE	7.54474	1
DB10345	House dust	calcinosis	TRUE	7.54326	1
DB01174	Phenobarbital	prostatic.neoplasms	TRUE	7.54212	1
DB14490	Ferrous ascorbate	esophageal.neoplasms	TRUE	7.54173	1
DB14066	Tetrandrine	breast.neoplasms	TRUE	7.54089	1
DB00399	Zoledronic acid	celiac.disease	TRUE	7.54087	1
DB01262	Decitabine	neoplasm.recurrence.local	TRUE	7.54068	1
DB01248	Docetaxel	carcinoma.squamous.cell	TRUE	7.54049	1
DB09201	Ciglitazone	breast.neoplasms	TRUE	7.54036	1
DB06774	Capsaicin	heart.valve.diseases	TRUE	7.5364	1
DB03467	Naringenin	brain.ischemia	TRUE	7.53399	1
DB00412	Rosiglitazone	diabetes.mellitus.type.1	TRUE	7.53338	1
DB06536	Tesaglitazar	kidney.failure.chronic	TRUE	7.53324	1
DB01914	D-glucose	multiple.myeloma	TRUE	7.5332	1
DB00982	Isotretinoin	cell.transformation.neoplastic	TRUE	7.52944	1
DB11974	PF-04691502	squamous.cell.carcinoma.of.head.and.neck	TRUE	7.52935	1
DB00515	Cisplatin	amyotrophic.lateral.sclerosis.1	TRUE	7.52901	1
DB11091	Hydrogen peroxide	non.alcoholic.fatty.liver.disease	TRUE	7.52737	1
DB00091	Ciclosporin	asthma	TRUE	7.52727	1
DB00755	Tretinoin	status.epilepticus	TRUE	7.52556	1
DB09298	Silibinin	myocardial.infarction	TRUE	7.52515	1
DB00328	Indometacin	cerebral.hemorrhage	TRUE	7.52409	1
DB00316	Acetaminophen	glomerulonephritis.iga	TRUE	7.52407	1
DB00997	Doxorubicin	inflammation	TRUE	7.52373	1
DB00641	Simvastatin	fatty.liver	TRUE	7.52272	1
DB12996	Acteoside	breast.neoplasms	TRUE	7.52235	1
DB00316	Acetaminophen	glomerulonephritis	TRUE	7.5223	1
DB01189	Desflurane	brain.ischemia	TRUE	7.52226	1
DB09130	Copper	brain.injuries	TRUE	7.52165	1
DB00773	Etoposide	stomach.neoplasms	TRUE	7.52154	1
DB01039	Fenofibrate	lung.neoplasms	TRUE	7.51968	1
DB00530	Erlotinib	esophageal.neoplasms	TRUE	7.51925	1
DB00482	Celecoxib	cholestasis	TRUE	7.51841	1
DB12771	Hydroxytyrosol	myocardial.infarction	TRUE	7.51818	1
DB00316	Acetaminophen	calcinosis	TRUE	7.51796	1
DB01296	Glucosamine	carcinoma.hepatocellular	TRUE	7.51743	1
DB06732	beta-Naphthoflavone	myocardial.infarction	TRUE	7.51706	1
DB12290	Puerarin	lung.neoplasms	TRUE	7.51604	1
DB07715	Emodin	dermatitis.allergic.contact	TRUE	7.51581	1
DB11091	Hydrogen peroxide	cerebral.hemorrhage	TRUE	7.51517	1
DB06179	Darinaparsin	lung.neoplasms	TRUE	7.51433	1
DB11135	Selenium	multiple.sclerosis	TRUE	7.51431	1
DB11091	Hydrogen peroxide	stomach.neoplasms	TRUE	7.5141	1
DB06246	Exisulind	stomach.neoplasms	TRUE	7.51388	1
DB08818	Hyaluronic acid	breast.neoplasms	TRUE	7.51323	1
DB00266	Dicoumarol	pulmonary.fibrosis	TRUE	7.5128	1
DB00331	Metformin	chemical.and.drug.induced.liver.injury	TRUE	7.51015	1
DB00179	Masoprocol	neoplasm.invasiveness	TRUE	7.5099	1
DB06774	Capsaicin	liver.diseases	TRUE	7.50946	1
DB00575	Clonidine	liver.diseases	TRUE	7.50946	1
DB01132	Pioglitazone	reperfusion.injury	TRUE	7.50795	1
DB06732	beta-Naphthoflavone	liver.cirrhosis.experimental	TRUE	7.50593	1
DB09321	Zinc oxide	kidney.failure.chronic	TRUE	7.50513	1
DB00988	Dopamine	parkinson.disease	TRUE	7.50091	1
DB00136	Calcitriol	neoplasm.metastasis	TRUE	7.4997	1
DB00481	Raloxifene	neoplasm.invasiveness	TRUE	7.49829	1
DB00331	Metformin	myocardial.infarction	TRUE	7.49788	1
DB01262	Decitabine	myocardial.infarction	TRUE	7.49695	1
DB00997	Doxorubicin	mesothelioma.malignant	TRUE	7.49573	1
DB00435	Nitric Oxide	stomach.neoplasms	TRUE	7.49568	1
DB13956	Estradiol valerate	inflammation	TRUE	7.49366	1
DB00636	Clofibrate	obesity	TRUE	7.49323	1
DB00435	Nitric Oxide	liver.cirrhosis.experimental	TRUE	7.49273	1
DB00316	Acetaminophen	acute.kidney.injury	TRUE	7.49267	1
DB12257	Platinum	prostatic.neoplasms	TRUE	7.49167	1
DB02701	Nicotinamide	asthma	TRUE	7.49116	1
DB12870	Buthionine Sulfoximine	prostatic.neoplasms	TRUE	7.4897	1
DB00590	Doxazosin	diabetes.mellitus.experimental	TRUE	7.48964	1
DB00305	Mitomycin	asthma	TRUE	7.4882	1
DB14177	Propylparaben	reperfusion.injury	TRUE	7.48736	1
DB00970	Dactinomycin	myocardial.ischemia	TRUE	7.48668	1
DB00338	Omeprazole	chemical.and.drug.induced.liver.injury	TRUE	7.48507	1
DB09096	Benzoyl peroxide	brain.ischemia	TRUE	7.48446	1
DB07715	Emodin	reperfusion.injury	TRUE	7.48225	1
DB13867	Fluticasone	calcinosis	TRUE	7.48013	1
DB00997	Doxorubicin	endometriosis	TRUE	7.47932	1
DB00586	Diclofenac	cholangiocarcinoma	TRUE	7.47698	1
DB01169	Arsenic trioxide	infarction.middle.cerebral.artery	TRUE	7.47519	1
DB00316	Acetaminophen	squamous.cell.carcinoma.of.head.and.neck	TRUE	7.47498	1
DB00412	Rosiglitazone	heart.valve.diseases	TRUE	7.47497	1
DB04216	Quercetin	drug.hypersensitivity	TRUE	7.4748	1
DB00784	Mefenamic acid	chemical.and.drug.induced.liver.injury	TRUE	7.4747	1
DB00481	Raloxifene	glomerulonephritis	TRUE	7.47437	1
DB01095	Fluvastatin	chemical.and.drug.induced.liver.injury	TRUE	7.47273	1
DB11638	Artenimol	diabetes.mellitus.type.2	TRUE	7.47244	1
DB01393	Bezafibrate	carcinoma.hepatocellular	TRUE	7.47201	1
DB09130	Copper	hyperalgesia	TRUE	7.47133	1
DB11231	Lycopene	cell.transformation.neoplastic	TRUE	7.47102	1
DB10345	House dust	diabetes.mellitus.experimental	TRUE	7.47084	1
DB12480	Betulinic Acid	uterine.cervical.neoplasms	TRUE	7.47063	1
DB12480	Betulinic Acid	carcinoma.non.small.cell.lung	TRUE	7.47004	1
DB04224	Oleic Acid	fibrosis	TRUE	7.46996	1
DB00603	Medroxyprogesterone acetate	heart.failure	TRUE	7.4694	1
DB06448	Lonafarnib	cell.transformation.neoplastic	TRUE	7.46912	1
DB01166	Cilostazol	pulmonary.fibrosis	TRUE	7.46873	1
DB12160	Bucillamine	liver.diseases	TRUE	7.46863	1
DB00860	Prednisolone	myocardial.ischemia	TRUE	7.46855	1
DB13242	Bucladesine	brain.ischemia	TRUE	7.46469	1
DB00947	Fulvestrant	cholestasis.extrahepatic	TRUE	7.46407	1
DB00437	Allopurinol	neoplasm.invasiveness	TRUE	7.46322	1
DB05076	Fenretinide	heart.failure	TRUE	7.46307	1
DB04216	Quercetin	lung.diseases	TRUE	7.46134	1
DB06005	Adomiparin	prostatic.neoplasms	TRUE	7.45903	1
DB00945	Acetylsalicylic acid	carcinoma.hepatocellular	TRUE	7.45869	1
DB14104	Linoleic acid	myocardial.infarction	TRUE	7.45868	1
DB00188	Bortezomib	amyotrophic.lateral.sclerosis.1	TRUE	7.4585	1
DB00920	Ketotifen	colitis.ulcerative	TRUE	7.45849	1
DB00170	Menadione	endometrial.neoplasms	TRUE	7.45839	1
DB01852	Kaempherol	dermatitis.allergic.contact	TRUE	7.45783	1
DB11263	Polydatin	reperfusion.injury	TRUE	7.45759	1
DB01097	Leflunomide	leukemia	TRUE	7.45741	1
DB00188	Bortezomib	hypertension	TRUE	7.45528	1
DB00740	Riluzole	diabetes.mellitus.experimental	TRUE	7.45438	1
DB00515	Cisplatin	non.alcoholic.fatty.liver.disease	TRUE	7.45427	1
DB00396	Progesterone	cerebral.hemorrhage	TRUE	7.45354	1
DB01586	Ursodeoxycholic acid	diabetes.mellitus.type.2	TRUE	7.45182	1
DB04216	Quercetin	esophageal.neoplasms	TRUE	7.45155	1
DB00290	Bleomycin	pulmonary.fibrosis	TRUE	7.45102	1
DB06246	Exisulind	urinary.bladder.neoplasms	TRUE	7.45073	1
DB00474	Methohexital	neoplasm.metastasis	TRUE	7.44997	1
DB01073	Fludarabine	uterine.cervical.neoplasms	TRUE	7.44929	1
DB14206	Cobalt chloride	multiple.myeloma	TRUE	7.44853	1
DB01259	Lapatinib	esophageal.neoplasms	TRUE	7.44782	1
DB02701	Nicotinamide	liver.diseases	TRUE	7.44777	1
DB00544	Fluorouracil	dermatitis.allergic.contact	TRUE	7.44732	1
DB03568	Butyric Acid	chemical.and.drug.induced.liver.injury	TRUE	7.44661	1
DB00605	Sulindac	dermatitis.allergic.contact	TRUE	7.44636	1
DB01169	Arsenic trioxide	hyperalgesia	TRUE	7.44584	1
DB01183	Naloxone	asthma	TRUE	7.44571	1
DB00316	Acetaminophen	parkinsonian.disorders	TRUE	7.44537	1
DB12290	Puerarin	urinary.bladder.neoplasms	TRUE	7.4445	1
DB00170	Menadione	colonic.neoplasms	TRUE	7.44387	1
DB00599	Thiopental	reperfusion.injury	TRUE	7.44348	1
DB02342	2-Methoxyestradiol	esophageal.neoplasms	TRUE	7.44311	1
DB00316	Acetaminophen	glioma	TRUE	7.44304	1
DB11091	Hydrogen peroxide	colorectal.neoplasms	TRUE	7.44299	1
DB01234	Dexamethasone	pancreatic.neoplasms	TRUE	7.44238	1
DB00091	Ciclosporin	mouth.neoplasms	TRUE	7.44235	1
DB14206	Cobalt chloride	endometriosis	TRUE	7.44214	1
DB12116	Epigallocatechin gallate	leukemia	TRUE	7.44057	1
DB01050	Ibuprofen	carcinoma.hepatocellular	TRUE	7.44013	1
DB02285	Protoporphyrin	reperfusion.injury	TRUE	7.43937	1
DB11091	Hydrogen peroxide	urinary.bladder.neoplasms	TRUE	7.43917	1
DB04703	Hesperidin	pulmonary.fibrosis	TRUE	7.43747	1
DB00091	Ciclosporin	osteoporosis	TRUE	7.4357	1
DB01037	Selegiline	diabetes.mellitus.experimental	TRUE	7.43544	1
DB00625	Efavirenz	kidney.failure.chronic	TRUE	7.4352	1
DB01254	Dasatinib	pulmonary.fibrosis	TRUE	7.43517	1
DB00997	Doxorubicin	fatty.liver	TRUE	7.43475	1
DB00515	Cisplatin	leukemia.promyelocytic.acute	TRUE	7.43386	1
DB12582	Piperine	pulmonary.disease.chronic.obstructive	TRUE	7.43301	1
DB11638	Artenimol	liver.cirrhosis	TRUE	7.43239	1
DB00997	Doxorubicin	arthritis.juvenile	TRUE	7.43165	1
DB00515	Cisplatin	lupus.erythematosus.systemic	TRUE	7.4308	1
DB00947	Fulvestrant	acute.kidney.injury	TRUE	7.4304	1
DB08846	Ellagic Acid	prostatic.neoplasms	TRUE	7.43005	1
DB12480	Betulinic Acid	esophageal.neoplasms	TRUE	7.42946	1
DB03496	Alvocidib	mesothelioma.malignant	TRUE	7.42789	1
DB09298	Silibinin	diabetes.mellitus.experimental	TRUE	7.42777	1
DB07715	Emodin	urinary.bladder.neoplasms	TRUE	7.42722	1
DB01234	Dexamethasone	cholestasis	TRUE	7.42626	1
DB08830	Dehydroascorbic acid	reperfusion.injury	TRUE	7.42621	1
DB01599	Probucol	inflammation	TRUE	7.42592	1
DB12146	Rigosertib	cell.transformation.neoplastic	TRUE	7.42471	1
DB00608	Chloroquine	chemical.and.drug.induced.liver.injury	TRUE	7.42437	1
DB00755	Tretinoin	crohn.disease	TRUE	7.42404	1
DB00179	Masoprocol	atherosclerosis	TRUE	7.42373	1
DB01262	Decitabine	leukemia.promyelocytic.acute	TRUE	7.42286	1
DB01590	Everolimus	carcinoma.transitional.cell	TRUE	7.4228	1
DB03568	Butyric Acid	reperfusion.injury	TRUE	7.42239	1
DB09130	Copper	dermatitis.allergic.contact	TRUE	7.4214	1
DB01248	Docetaxel	myocardial.reperfusion.injury	TRUE	7.4213	1
DB13956	Estradiol valerate	esophageal.neoplasms	TRUE	7.42095	1
DB04216	Quercetin	leukemia.promyelocytic.acute	TRUE	7.41912	1
DB12965	Silver	cholestasis	TRUE	7.41777	1
DB00586	Diclofenac	coronary.artery.disease	TRUE	7.41748	1
DB01229	Paclitaxel	glomerulonephritis	TRUE	7.41648	1
DB14206	Cobalt chloride	autistic.disorder	TRUE	7.41553	1
DB00171	ATP	liver.cirrhosis.experimental	TRUE	7.41547	1
DB13765	Mercuric chloride	liver.diseases	TRUE	7.41478	1
DB11091	Hydrogen peroxide	pulmonary.fibrosis	TRUE	7.41472	1
DB01169	Arsenic trioxide	peripheral.nervous.system.diseases	TRUE	7.41429	1
DB14206	Cobalt chloride	crohn.disease	TRUE	7.41383	1
DB02375	Myricetin	pulmonary.fibrosis	TRUE	7.41287	1
DB04743	Nimesulide	mesothelioma.malignant	TRUE	7.41255	1
DB12480	Betulinic Acid	cell.transformation.neoplastic	TRUE	7.41182	1
DB00316	Acetaminophen	ventricular.dysfunction.left	TRUE	7.411	1
DB04557	Arachidonic Acid	stomach.neoplasms	TRUE	7.40953	1
DB02701	Nicotinamide	inflammation	TRUE	7.40916	1
DB00549	Zafirlukast	colorectal.neoplasms	TRUE	7.40861	1
DB09130	Copper	liver.neoplasms.experimental	TRUE	7.40781	1
DB02701	Nicotinamide	acute.kidney.injury	TRUE	7.40719	1
DB00746	Deferoxamine	carcinoma.hepatocellular	TRUE	7.40696	1
DB05767	Andrographolide	carcinoma.squamous.cell	TRUE	7.40673	1
DB01169	Arsenic trioxide	parkinsonian.disorders	TRUE	7.40612	1
DB00136	Calcitriol	heart.valve.diseases	TRUE	7.4057	1
DB02656	LY-294002	dermatitis.contact	TRUE	7.40226	1
DB11091	Hydrogen peroxide	heart.failure	TRUE	7.40226	1
DB00316	Acetaminophen	salivary.gland.neoplasms	TRUE	7.40206	1
DB13956	Estradiol valerate	mammary.neoplasms.animal	TRUE	7.40094	1
DB00227	Lovastatin	non.alcoholic.fatty.liver.disease	TRUE	7.40055	1
DB00316	Acetaminophen	adenocarcinoma	TRUE	7.39957	1
DB03585	Oxyphenbutazone	chemical.and.drug.induced.liver.injury	TRUE	7.39935	1
DB14487	Zinc acetate	reperfusion.injury	TRUE	7.39926	1
DB11091	Hydrogen peroxide	cholestasis	TRUE	7.39917	1
DB03404	Hemin	breast.neoplasms	TRUE	7.39791	1
DB02375	Myricetin	parkinson.disease	TRUE	7.39708	1
DB00811	Ribavirin	reperfusion.injury	TRUE	7.39695	1
DB01169	Arsenic trioxide	cardiomyopathy.dilated	TRUE	7.39653	1
DB00179	Masoprocol	mammary.neoplasms.experimental	TRUE	7.39578	1
DB03419	Uracil	cell.transformation.neoplastic	TRUE	7.39484	1
DB12771	Hydroxytyrosol	colitis.ulcerative	TRUE	7.3948	1
DB06287	Temsirolimus	uterine.cervical.neoplasms	TRUE	7.39459	1
DB01645	Genistein	kidney.failure.chronic	TRUE	7.39407	1
DB00220	Nelfinavir	chemical.and.drug.induced.liver.injury	TRUE	7.39368	1
DB00855	Aminolevulinic acid	esophageal.neoplasms	TRUE	7.39339	1
DB00451	Levothyroxine	adenoma	TRUE	7.39327	1
DB04216	Quercetin	diabetes.mellitus	TRUE	7.39316	1
DB12965	Silver	dermatitis.contact	TRUE	7.39276	1
DB00515	Cisplatin	celiac.disease	TRUE	7.39114	1
DB00834	Mifepristone	calcinosis	TRUE	7.39089	1
DB00997	Doxorubicin	heart.failure	TRUE	7.39051	1
DB01073	Fludarabine	stomach.neoplasms	TRUE	7.3894	1
DB03467	Naringenin	inflammation	TRUE	7.38922	1
DB06778	Cupric sulfate	infarction.middle.cerebral.artery	TRUE	7.38658	1
DB05943	Resatorvid	hypersensitivity	TRUE	7.38566	1
DB11831	Dinitrochlorobenzene	drug.hypersensitivity	TRUE	7.38499	1
DB01047	Fluocinonide	chemical.and.drug.induced.liver.injury	TRUE	7.38481	1
DB00252	Phenytoin	neoplasm.invasiveness	TRUE	7.38439	1
DB00515	Cisplatin	cholestasis	TRUE	7.38392	1
DB00197	Troglitazone	cholestasis	TRUE	7.38259	1
DB12695	Phenethyl Isothiocyanate	carcinoma.non.small.cell.lung	TRUE	7.38227	1
DB00291	Chlorambucil	carcinoma.hepatocellular	TRUE	7.38148	1
DB00586	Diclofenac	non.alcoholic.fatty.liver.disease	TRUE	7.38088	1
DB09096	Benzoyl peroxide	atherosclerosis	TRUE	7.37938	1
DB00982	Isotretinoin	cholestasis	TRUE	7.37917	1
DB01234	Dexamethasone	insulin.resistance	TRUE	7.37914	1
DB00586	Diclofenac	glioma	TRUE	7.37895	1
DB01259	Lapatinib	hyperplasia	TRUE	7.378	1
DB05767	Andrographolide	heart.valve.diseases	TRUE	7.37772	1
DB00396	Progesterone	atherosclerosis	TRUE	7.37763	1
DB00197	Troglitazone	crohn.disease	TRUE	7.37759	1
DB06448	Lonafarnib	myocardial.infarction	TRUE	7.37697	1
DB00600	Monobenzone	hepatomegaly	TRUE	7.37695	1
DB00515	Cisplatin	proteinuria	TRUE	7.37662	1
DB01169	Arsenic trioxide	nervous.system.diseases	TRUE	7.37651	1
DB00544	Fluorouracil	kidney.diseases	TRUE	7.37641	1
DB00773	Etoposide	hypertension	TRUE	7.37633	1
DB01169	Arsenic trioxide	diabetic.nephropathies	TRUE	7.37538	1
DB11091	Hydrogen peroxide	myocardial.ischemia	TRUE	7.37504	1
DB00257	Clotrimazole	neoplasms	TRUE	7.37501	1
DB13182	Daidzein	neoplasm.metastasis	TRUE	7.37377	1
DB11831	Dinitrochlorobenzene	colorectal.neoplasms	TRUE	7.37342	1
DB00982	Isotretinoin	dermatitis.allergic.contact	TRUE	7.37281	1
DB00641	Simvastatin	alzheimer.disease	TRUE	7.37257	1
DB12480	Betulinic Acid	abortion.spontaneous	TRUE	7.37205	1
DB07706	2-Hydroxyestradiol	carcinoma.hepatocellular	TRUE	7.37191	1
DB00091	Ciclosporin	non.alcoholic.fatty.liver.disease	TRUE	7.37165	1
DB01262	Decitabine	myocardial.ischemia	TRUE	7.3715	1
DB00091	Ciclosporin	esophageal.neoplasms	TRUE	7.37137	1
DB02656	LY-294002	precancerous.conditions	TRUE	7.37123	1
DB00982	Isotretinoin	kidney.diseases	TRUE	7.3711	1
DB00636	Clofibrate	liver.cirrhosis.experimental	TRUE	7.37031	1
DB01259	Lapatinib	nerve.degeneration	TRUE	7.36708	1
DB00325	Nitroprusside	prostatic.neoplasms	TRUE	7.36683	1
DB00394	Beclomethasone dipropionate	chemical.and.drug.induced.liver.injury	TRUE	7.3654	1
DB04557	Arachidonic Acid	prostatic.neoplasms	TRUE	7.36487	1
DB01181	Ifosfamide	chemical.and.drug.induced.liver.injury	TRUE	7.36468	1
DB04104	3-Methyladenine	prostatic.neoplasms	TRUE	7.36322	1
DB00481	Raloxifene	carcinoma	TRUE	7.363	1
DB00146	Calcifediol	liver.diseases	TRUE	7.36207	1
DB14066	Tetrandrine	neurotoxicity.syndromes	TRUE	7.36184	1
DB12771	Hydroxytyrosol	infarction.middle.cerebral.artery	TRUE	7.36183	1
DB00184	Nicotine	kidney.failure.chronic	TRUE	7.36179	1
DB00834	Mifepristone	carcinoma.hepatocellular	TRUE	7.36142	1
DB00170	Menadione	liver.neoplasms	TRUE	7.36094	1
DB00477	Chlorpromazine	pulmonary.disease.chronic.obstructive	TRUE	7.35958	1
DB00091	Ciclosporin	nervous.system.diseases	TRUE	7.35914	1
DB12812	Palomid 529	myocardial.reperfusion.injury	TRUE	7.35906	1
DB01262	Decitabine	infertility.female	TRUE	7.35876	1
DB00091	Ciclosporin	leukemia.myeloid.acute	TRUE	7.35847	1
DB03467	Naringenin	stomach.neoplasms	TRUE	7.35834	1
DB00970	Dactinomycin	carcinoma.hepatocellular	TRUE	7.35816	1
DB00877	Sirolimus	cholestasis.extrahepatic	TRUE	7.35733	1
DB04703	Hesperidin	thyroid.neoplasms	TRUE	7.35708	1
DB08399	PICEATANNOL	carcinoma.non.small.cell.lung	TRUE	7.3566	1
DB00530	Erlotinib	neoplasm.metastasis	TRUE	7.35589	1
DB00197	Troglitazone	obesity	TRUE	7.35549	1
DB01181	Ifosfamide	dermatitis.contact	TRUE	7.35475	1
DB11263	Polydatin	breast.neoplasms	TRUE	7.35422	1
DB12510	Ozone	chemical.and.drug.induced.liver.injury	TRUE	7.35279	1
DB05073	SRT501	recurrence	TRUE	7.35276	1
DB11135	Selenium	glioblastoma	TRUE	7.35062	1
DB11091	Hydrogen peroxide	infarction.middle.cerebral.artery	TRUE	7.34992	1
DB01645	Genistein	asthma	TRUE	7.34905	1
DB06823	Tiopronin	inflammation	TRUE	7.34883	1
DB00482	Celecoxib	drug.hypersensitivity	TRUE	7.34872	1
DB08908	Dimethyl fumarate	liver.diseases	TRUE	7.34824	1
DB06778	Cupric sulfate	ventricular.dysfunction.left	TRUE	7.34615	1
DB00481	Raloxifene	leukemia	TRUE	7.34585	1
DB02656	LY-294002	endometrial.neoplasms	TRUE	7.3458	1
DB01262	Decitabine	amphetamine.related.disorders	TRUE	7.34579	1
DB01234	Dexamethasone	celiac.disease	TRUE	7.34578	1
DB04557	Arachidonic Acid	colorectal.neoplasms	TRUE	7.34559	1
DB00171	ATP	colorectal.neoplasms	TRUE	7.34514	1
DB08908	Dimethyl fumarate	atherosclerosis	TRUE	7.34428	1
DB12146	Rigosertib	heart.valve.diseases	TRUE	7.34401	1
DB11251	Tocopherol	breast.neoplasms	TRUE	7.34391	1
DB01104	Sertraline	myocardial.reperfusion.injury	TRUE	7.343	1
DB00515	Cisplatin	coronary.disease	TRUE	7.34211	1
DB11638	Artenimol	inflammation	TRUE	7.34057	1
DB00970	Dactinomycin	calcinosis	TRUE	7.34055	1
DB00328	Indometacin	stroke	TRUE	7.33971	1
DB00884	Risedronic acid	neoplasm.invasiveness	TRUE	7.33946	1
DB01234	Dexamethasone	cholestasis.extrahepatic	TRUE	7.33875	1
DB01022	Phylloquinone	nerve.degeneration	TRUE	7.33816	1
DB00338	Omeprazole	liver.diseases	TRUE	7.3377	1
DB01296	Glucosamine	myocardial.ischemia	TRUE	7.33769	1
DB00179	Masoprocol	colitis.ulcerative	TRUE	7.33715	1
DB04786	Suramin	liver.neoplasms.experimental	TRUE	7.33715	1
DB11135	Selenium	acute.kidney.injury	TRUE	7.33715	1
DB00197	Troglitazone	multiple.myeloma	TRUE	7.33675	1
DB04115	Berberine	stomach.neoplasms	TRUE	7.33668	1
DB08911	Trametinib	brain.ischemia	TRUE	7.33614	1
DB07715	Emodin	acute.kidney.injury	TRUE	7.33602	1
DB00188	Bortezomib	acute.kidney.injury	TRUE	7.33597	1
DB09053	Ibrutinib	kidney.failure.chronic	TRUE	7.33485	1
DB06246	Exisulind	uterine.cervical.neoplasms	TRUE	7.33328	1
DB01234	Dexamethasone	uterine.cervical.neoplasms	TRUE	7.33261	1
DB12146	Rigosertib	neoplasm.metastasis	TRUE	7.33251	1
DB00091	Ciclosporin	keloid	TRUE	7.33138	1
DB06287	Temsirolimus	pancreatic.neoplasms	TRUE	7.3311	1
DB04743	Nimesulide	liver.cirrhosis	TRUE	7.33108	1
DB00291	Chlorambucil	diabetes.mellitus.type.2	TRUE	7.33082	1
DB04216	Quercetin	infertility.female	TRUE	7.33017	1
DB12996	Acteoside	pulmonary.fibrosis	TRUE	7.33	1
DB04942	Tamibarotene	lung.neoplasms	TRUE	7.32979	1
DB01154	Thiamylal	astrocytoma	TRUE	7.32958	1
DB14206	Cobalt chloride	squamous.cell.carcinoma.of.head.and.neck	TRUE	7.32937	1
DB14206	Cobalt chloride	lung.diseases	TRUE	7.32932	1
DB00564	Carbamazepine	neoplasm.invasiveness	TRUE	7.32852	1
DB00643	Mebendazole	pulmonary.disease.chronic.obstructive	TRUE	7.32804	1
DB12695	Phenethyl Isothiocyanate	adenocarcinoma	TRUE	7.32778	1
DB00503	Ritonavir	infarction.middle.cerebral.artery	TRUE	7.32744	1
DB01039	Fenofibrate	amyotrophic.lateral.sclerosis.1	TRUE	7.32577	1
DB00252	Phenytoin	liver.diseases	TRUE	7.32515	1
DB00158	Folic acid	prostatic.neoplasms	TRUE	7.32454	1
DB01169	Arsenic trioxide	mesothelioma	TRUE	7.32394	1
DB09130	Copper	glomerulosclerosis.focal.segmental	TRUE	7.32294	1
DB01593	Zinc	endometrial.neoplasms	TRUE	7.32258	1
DB00170	Menadione	dermatitis.contact	TRUE	7.32235	1
DB02546	Vorinostat	small.cell.lung.carcinoma	TRUE	7.32169	1
DB08839	Serotonin	autistic.disorder	TRUE	7.32129	1
DB04216	Quercetin	brain.neoplasms	TRUE	7.32111	1
DB00316	Acetaminophen	infarction.middle.cerebral.artery	TRUE	7.31947	1
DB00958	Carboplatin	lung.neoplasms	TRUE	7.31872	1
DB00396	Progesterone	glomerulonephritis	TRUE	7.31753	1
DB00284	Acarbose	parkinson.disease	TRUE	7.31744	1
DB00091	Ciclosporin	heart.failure	TRUE	7.3173	1
DB00834	Mifepristone	heart.valve.diseases	TRUE	7.31716	1
DB00997	Doxorubicin	cholangiocarcinoma	TRUE	7.31682	1
DB06778	Cupric sulfate	pulmonary.fibrosis	TRUE	7.3168	1
DB14154	Gold	diabetes.mellitus.experimental	TRUE	7.31676	1
DB01039	Fenofibrate	alzheimer.disease	TRUE	7.31623	1
DB00741	Hydrocortisone	liver.cirrhosis.experimental	TRUE	7.31619	1
DB00316	Acetaminophen	leukemia	TRUE	7.31606	1
DB06774	Capsaicin	alzheimer.disease	TRUE	7.31568	1
DB14206	Cobalt chloride	status.epilepticus	TRUE	7.31542	1
DB00179	Masoprocol	nerve.degeneration	TRUE	7.31524	1
DB06733	Bafilomycin A1	neoplasm.metastasis	TRUE	7.31487	1
DB14371	Mangostin	mesothelioma.malignant	TRUE	7.31465	1
DB12480	Betulinic Acid	kidney.diseases	TRUE	7.31419	1
DB01169	Arsenic trioxide	hyperkinesis	TRUE	7.31374	1
DB02701	Nicotinamide	cell.transformation.neoplastic	TRUE	7.31277	1
DB12618	Apocynin	liver.diseases	TRUE	7.31247	1
DB06732	beta-Naphthoflavone	non.alcoholic.fatty.liver.disease	TRUE	7.31187	1
DB00993	Azathioprine	leukemia.promyelocytic.acute	TRUE	7.31088	1
DB12695	Phenethyl Isothiocyanate	pulmonary.disease.chronic.obstructive	TRUE	7.30899	1
DB01104	Sertraline	cholestasis	TRUE	7.30827	1
DB01166	Cilostazol	acute.kidney.injury	TRUE	7.308	1
DB00338	Omeprazole	dermatitis.contact	TRUE	7.30637	1
DB00481	Raloxifene	liver.diseases	TRUE	7.30545	1
DB08059	Wortmannin	acute.kidney.injury	TRUE	7.30523	1
DB14206	Cobalt chloride	lymphoma.large.b.cell.diffuse	TRUE	7.30485	1
DB01914	D-glucose	nervous.system.diseases	TRUE	7.30407	1
DB09130	Copper	pancreatic.neoplasms	TRUE	7.30289	1
DB00197	Troglitazone	dermatitis.allergic.contact	TRUE	7.30181	1
DB11135	Selenium	thyroid.neoplasms	TRUE	7.30154	1
DB00091	Ciclosporin	neoplasm.invasiveness	TRUE	7.30139	1
DB05076	Fenretinide	dermatitis.contact	TRUE	7.30059	1
DB00091	Ciclosporin	colonic.neoplasms	TRUE	7.30029	1
DB00459	Acitretin	esophageal.neoplasms	TRUE	7.29958	1
DB00928	Azacitidine	carcinoma.non.small.cell.lung	TRUE	7.2994	1
DB00169	Cholecalciferol	asthma	TRUE	7.2984	1
DB01154	Thiamylal	cholestasis.extrahepatic	TRUE	7.29783	1
DB01169	Arsenic trioxide	inflammatory.bowel.diseases	TRUE	7.29774	1
DB00970	Dactinomycin	fatty.liver	TRUE	7.29763	1
DB01169	Arsenic trioxide	cardiovascular.diseases	TRUE	7.29754	1
DB14206	Cobalt chloride	psoriasis	TRUE	7.29684	1
DB00544	Fluorouracil	nervous.system.diseases	TRUE	7.29658	1
DB03419	Uracil	carcinoma.basal.cell	TRUE	7.29626	1
DB01234	Dexamethasone	colorectal.neoplasms	TRUE	7.29586	1
DB06809	Plerixafor	neoplasm.metastasis	TRUE	7.29537	1
DB00584	Enalapril	myocardial.ischemia	TRUE	7.29517	1
DB01914	D-glucose	cognition.disorders	TRUE	7.29464	1
DB00328	Indometacin	cell.transformation.neoplastic	TRUE	7.2943	1
DB00712	Flurbiprofen	acute.kidney.injury	TRUE	7.29407	1
DB09140	Oxygen	carcinoma	TRUE	7.294	1
DB04104	3-Methyladenine	chemical.and.drug.induced.liver.injury	TRUE	7.29339	1
DB11091	Hydrogen peroxide	myelodysplastic.syndromes	TRUE	7.29289	1
DB00564	Carbamazepine	endometriosis	TRUE	7.29187	1
DB00997	Doxorubicin	nervous.system.diseases	TRUE	7.28995	1
DB05088	Tetrathiomolybdate	reperfusion.injury	TRUE	7.28981	1
DB00982	Isotretinoin	mammary.neoplasms.animal	TRUE	7.28951	1
DB00997	Doxorubicin	dermatitis.allergic.contact	TRUE	7.28897	1
DB00643	Mebendazole	reperfusion.injury	TRUE	7.28849	1
DB00331	Metformin	liver.cirrhosis	TRUE	7.2881	1
DB05076	Fenretinide	dermatitis.allergic.contact	TRUE	7.28791	1
DB09130	Copper	fibrosis	TRUE	7.28767	1
DB05990	Obeticholic acid	myocardial.ischemia	TRUE	7.2868	1
DB00970	Dactinomycin	necrosis	TRUE	7.28669	1
DB14177	Propylparaben	prostatic.neoplasms	TRUE	7.2853	1
DB00586	Diclofenac	nerve.degeneration	TRUE	7.28336	1
DB00515	Cisplatin	multiple.myeloma	TRUE	7.28321	1
DB04104	3-Methyladenine	cell.transformation.neoplastic	TRUE	7.28121	1
DB00526	Oxaliplatin	cell.transformation.neoplastic	TRUE	7.2809	1
DB00640	Adenosine	atherosclerosis	TRUE	7.28012	1
DB06774	Capsaicin	myocardial.ischemia	TRUE	7.27997	1
DB00316	Acetaminophen	arthritis.juvenile	TRUE	7.27927	1
DB12510	Ozone	brain.ischemia	TRUE	7.27895	1
DB13956	Estradiol valerate	heart.failure	TRUE	7.27894	1
DB05073	SRT501	small.cell.lung.carcinoma	TRUE	7.27824	1
DB00515	Cisplatin	esophageal.neoplasms	TRUE	7.27789	1
DB04557	Arachidonic Acid	fatty.liver	TRUE	7.27725	1
DB00242	Cladribine	adenocarcinoma	TRUE	7.27723	1
DB03568	Butyric Acid	heart.failure	TRUE	7.27709	1
DB00643	Mebendazole	atherosclerosis	TRUE	7.27703	1
DB00746	Deferoxamine	mesothelioma.malignant	TRUE	7.27686	1
DB00316	Acetaminophen	liver.diseases	TRUE	7.2749	1
DB00396	Progesterone	heart.failure	TRUE	7.27465	1
DB09201	Ciglitazone	colonic.neoplasms	TRUE	7.27298	1
DB00441	Gemcitabine	stomach.neoplasms	TRUE	7.27291	1
DB00860	Prednisolone	adenocarcinoma	TRUE	7.27286	1
DB00227	Lovastatin	urinary.bladder.neoplasms	TRUE	7.27237	1
DB00441	Gemcitabine	asthma	TRUE	7.27119	1
DB00481	Raloxifene	fatty.liver	TRUE	7.27013	1
DB01593	Zinc	glioblastoma	TRUE	7.2699	1
DB01169	Arsenic trioxide	carcinoma.transitional.cell	TRUE	7.26977	1
DB11638	Artenimol	non.alcoholic.fatty.liver.disease	TRUE	7.26861	1
DB03255	Phenol	diabetes.mellitus.experimental	TRUE	7.26798	1
DB00515	Cisplatin	asthma	TRUE	7.2666	1
DB00328	Indometacin	multiple.myeloma	TRUE	7.26493	1
DB13956	Estradiol valerate	cerebral.hemorrhage	TRUE	7.26467	1
DB00515	Cisplatin	stroke	TRUE	7.26339	1
DB00188	Bortezomib	crohn.disease	TRUE	7.26267	1
DB11974	PF-04691502	breast.neoplasms	TRUE	7.26249	1
DB09153	Sodium chloride	neoplasm.invasiveness	TRUE	7.26243	1
DB00481	Raloxifene	colonic.neoplasms	TRUE	7.26006	1
DB14206	Cobalt chloride	glioblastoma	TRUE	7.26001	1
DB00763	Methimazole	brain.ischemia	TRUE	7.25957	1
DB00421	Spironolactone	diabetes.mellitus.experimental	TRUE	7.25915	1
DB04104	3-Methyladenine	colitis.ulcerative	TRUE	7.25903	1
DB00627	Niacin	stomach.neoplasms	TRUE	7.25821	1
DB11091	Hydrogen peroxide	disease.models.animal	TRUE	7.25804	1
DB00401	Nisoldipine	non.alcoholic.fatty.liver.disease	TRUE	7.25797	1
DB13867	Fluticasone	kidney.failure.chronic	TRUE	7.25766	1
DB11091	Hydrogen peroxide	adenoma	TRUE	7.25757	1
DB01169	Arsenic trioxide	infertility.male	TRUE	7.25744	1
DB14487	Zinc acetate	brain.ischemia	TRUE	7.25742	1
DB00091	Ciclosporin	cholestasis.extrahepatic	TRUE	7.2557	1
DB00605	Sulindac	arthritis.experimental	TRUE	7.25509	1
DB08846	Ellagic Acid	liver.cirrhosis.experimental	TRUE	7.25488	1
DB01104	Sertraline	cell.transformation.neoplastic	TRUE	7.25473	1
DB11091	Hydrogen peroxide	glioblastoma	TRUE	7.25456	1
DB01004	Ganciclovir	dermatitis.allergic.contact	TRUE	7.25356	1
DB00755	Tretinoin	non.alcoholic.fatty.liver.disease	TRUE	7.25281	1
DB05767	Andrographolide	cell.transformation.neoplastic	TRUE	7.25281	1
DB00997	Doxorubicin	neurodegenerative.diseases	TRUE	7.25263	1
DB00515	Cisplatin	inflammation	TRUE	7.25216	1
DB00316	Acetaminophen	reperfusion.injury	TRUE	7.25181	1
DB00993	Azathioprine	arthritis.experimental	TRUE	7.25175	1
DB08831	2-deoxyglucose	carcinoma.hepatocellular	TRUE	7.25137	1
DB00254	Doxycycline	inflammation	TRUE	7.24981	1
DB00977	Ethinylestradiol	carcinoma	TRUE	7.24942	1
DB11831	Dinitrochlorobenzene	cardiovascular.diseases	TRUE	7.24868	1
DB05073	SRT501	drug.hypersensitivity	TRUE	7.24669	1
DB00755	Tretinoin	endometriosis	TRUE	7.24619	1
DB05482	7-ethyl-10-hydroxycamptothecin	breast.neoplasms	TRUE	7.2461	1
DB00640	Adenosine	fatty.liver	TRUE	7.24558	1
DB00570	Vinblastine	brain.ischemia	TRUE	7.24529	1
DB01169	Arsenic trioxide	craniofacial.abnormalities	TRUE	7.24479	1
DB00170	Menadione	neoplasm.invasiveness	TRUE	7.24401	1
DB09321	Zinc oxide	asthma	TRUE	7.24365	1
DB00491	Miglitol	stroke	TRUE	7.24363	1
DB01914	D-glucose	astrocytoma	TRUE	7.24356	1
DB00316	Acetaminophen	chemical.and.drug.induced.liver.injury	TRUE	7.24322	1
DB13242	Bucladesine	myocardial.infarction	TRUE	7.24228	1
DB00316	Acetaminophen	heart.valve.diseases	TRUE	7.24144	1
DB00441	Gemcitabine	arthritis.rheumatoid	TRUE	7.24124	1
DB12510	Ozone	heart.failure	TRUE	7.24119	1
DB04216	Quercetin	arthritis.rheumatoid	TRUE	7.24086	1
DB01297	Practolol	cardiomyopathies	TRUE	7.24084	1
DB07352	Apigenin	dermatitis.contact	TRUE	7.24063	1
DB11231	Lycopene	hypertension	TRUE	7.24025	1
DB04216	Quercetin	cholangiocarcinoma	TRUE	7.23912	1
DB14487	Zinc acetate	prostatic.neoplasms	TRUE	7.23897	1
DB00712	Flurbiprofen	liver.neoplasms.experimental	TRUE	7.23731	1
DB02656	LY-294002	infarction.middle.cerebral.artery	TRUE	7.2354	1
DB11136	Chromium	neoplasm.invasiveness	TRUE	7.23536	1
DB12442	Alvespimycin	mesothelioma.malignant	TRUE	7.23528	1
DB09073	Palbociclib	peripheral.nervous.system.diseases	TRUE	7.23388	1
DB00197	Troglitazone	carcinoma	TRUE	7.23353	1
DB00982	Isotretinoin	multiple.myeloma	TRUE	7.23267	1
DB02375	Myricetin	hypertension	TRUE	7.2321	1
DB01183	Naloxone	thyroid.neoplasms	TRUE	7.23108	1
DB00649	Stavudine	hypertension	TRUE	7.23093	1
DB14060	NS-398	mesothelioma.malignant	TRUE	7.23088	1
DB00396	Progesterone	cardiovascular.diseases	TRUE	7.23082	1
DB00220	Nelfinavir	myocardial.infarction	TRUE	7.23061	1
DB14206	Cobalt chloride	pulmonary.disease.chronic.obstructive	TRUE	7.23019	1
DB00526	Oxaliplatin	glioblastoma	TRUE	7.22965	1
DB06448	Lonafarnib	diabetes.mellitus.type.2	TRUE	7.22913	1
DB00290	Bleomycin	arthritis.rheumatoid	TRUE	7.22879	1
DB00328	Indometacin	pancreatic.neoplasms	TRUE	7.22875	1
DB00091	Ciclosporin	osteoarthritis	TRUE	7.22823	1
DB14206	Cobalt chloride	diabetes.mellitus.type.1	TRUE	7.2272	1
DB11091	Hydrogen peroxide	salivary.gland.neoplasms	TRUE	7.22699	1
DB01645	Genistein	carcinoma.renal.cell	TRUE	7.22684	1
DB00091	Ciclosporin	anemia	TRUE	7.22654	1
DB06287	Temsirolimus	liver.neoplasms.experimental	TRUE	7.22626	1
DB00201	Caffeine	myocardial.infarction	TRUE	7.22599	1
DB00655	Estrone	mammary.neoplasms.experimental	TRUE	7.22525	1
DB04827	Urethane	endometrial.neoplasms	TRUE	7.2251	1
DB01645	Genistein	endometriosis	TRUE	7.22418	1
DB00091	Ciclosporin	multiple.myeloma	TRUE	7.22372	1
DB01032	Probenecid	colorectal.neoplasms	TRUE	7.22344	1
DB01076	Atorvastatin	breast.neoplasms	TRUE	7.22301	1
DB00712	Flurbiprofen	cardiomyopathies	TRUE	7.22235	1
DB12029	Chlorogenic Acid	heart.failure	TRUE	7.222	1
DB06240	Tariquidar	hypoxia	FALSE	7.2219	1
DB00501	Cimetidine	liver.diseases	TRUE	7.22124	1
DB00586	Diclofenac	cardiomegaly	TRUE	7.22122	1
DB00441	Gemcitabine	heart.valve.diseases	TRUE	7.22047	1
DB12582	Piperine	neoplasm.metastasis	TRUE	7.22027	1
DB01700	AICA ribonucleotide	asthma	TRUE	7.22015	1
DB00977	Ethinylestradiol	pulmonary.fibrosis	TRUE	7.22008	1
DB00428	Streptozocin	pulmonary.fibrosis	TRUE	7.21822	1
DB09526	Hydroquinone	neoplasm.invasiveness	TRUE	7.21804	1
DB00970	Dactinomycin	heart.valve.diseases	TRUE	7.21753	1
DB00331	Metformin	cholestasis	TRUE	7.21652	1
DB05381	Histamine	asthma	TRUE	7.21647	1
DB02701	Nicotinamide	myocardial.infarction	TRUE	7.21584	1
DB00316	Acetaminophen	breast.neoplasms	TRUE	7.21583	1
DB01030	Topotecan	liver.cirrhosis.experimental	TRUE	7.21533	1
DB01072	Atazanavir	hypersensitivity	TRUE	7.21455	1
DB00227	Lovastatin	diabetes.mellitus.experimental	TRUE	7.21301	1
DB00428	Streptozocin	liver.diseases	TRUE	7.21216	1
DB11091	Hydrogen peroxide	liver.neoplasms	TRUE	7.21194	1
DB06179	Darinaparsin	dermatitis.allergic.contact	TRUE	7.20928	1
DB01024	Mycophenolic acid	breast.neoplasms	TRUE	7.20902	1
DB01645	Genistein	peripheral.nervous.system.diseases	TRUE	7.20896	1
DB12539	Oltipraz	non.alcoholic.fatty.liver.disease	TRUE	7.20874	1
DB00307	Bexarotene	hypertension	TRUE	7.20686	1
DB08834	Tauroursodeoxycholic acid	hypertension	TRUE	7.20684	1
DB09130	Copper	crohn.disease	TRUE	7.20665	1
DB14059	SC-236	ovarian.neoplasms	TRUE	7.20632	1
DB00997	Doxorubicin	precancerous.conditions	TRUE	7.20516	1
DB04743	Nimesulide	alzheimer.disease	TRUE	7.20493	1
DB00859	Penicillamine	brain.ischemia	TRUE	7.20457	1
DB00282	Pamidronic acid	brain.ischemia	TRUE	7.2043	1
DB06195	Seliciclib	brain.ischemia	TRUE	7.20421	1
DB00197	Troglitazone	dermatitis.contact	TRUE	7.20374	1
DB00316	Acetaminophen	asthma	TRUE	7.20362	1
DB02509	Farnesol	acute.kidney.injury	TRUE	7.20327	1
DB12146	Rigosertib	stomach.neoplasms	TRUE	7.20316	1
DB00143	Glutathione	carcinoma.hepatocellular	TRUE	7.20305	1
DB09130	Copper	diabetic.nephropathies	TRUE	7.20156	1
DB05260	Gallium nitrate	myocardial.reperfusion.injury	TRUE	7.20109	1
DB11091	Hydrogen peroxide	astrocytoma	TRUE	7.20081	1
DB00266	Dicoumarol	liver.diseases	TRUE	7.20038	1
DB01601	Lopinavir	kidney.failure.chronic	TRUE	7.19907	1
DB13023	IPI-493	colorectal.neoplasms	TRUE	7.19885	1
DB00437	Allopurinol	stomach.neoplasms	TRUE	7.19842	1
DB12146	Rigosertib	medulloblastoma	TRUE	7.19665	1
DB00316	Acetaminophen	cell.transformation.neoplastic	TRUE	7.1963	1
DB01181	Ifosfamide	dermatitis.allergic.contact	TRUE	7.19616	1
DB12695	Phenethyl Isothiocyanate	neoplasms.experimental	TRUE	7.19608	1
DB00997	Doxorubicin	craniofacial.abnormalities	TRUE	7.19566	1
DB00806	Pentoxifylline	dermatitis.allergic.contact	TRUE	7.19512	1
DB07706	2-Hydroxyestradiol	breast.neoplasms	TRUE	7.19379	1
DB01593	Zinc	pulmonary.disease.chronic.obstructive	TRUE	7.19374	1
DB00118	Ademetionine	pulmonary.fibrosis	TRUE	7.19362	1
DB00188	Bortezomib	celiac.disease	TRUE	7.19357	1
DB00325	Nitroprusside	lung.neoplasms	TRUE	7.1934	1
DB06823	Tiopronin	asthma	TRUE	7.19327	1
DB00544	Fluorouracil	pulmonary.fibrosis	TRUE	7.19287	1
DB09321	Zinc oxide	heart.failure	TRUE	7.19188	1
DB00296	Ropivacaine	alzheimer.disease	TRUE	7.19185	1
DB01234	Dexamethasone	keloid	TRUE	7.19052	1
DB01586	Ursodeoxycholic acid	atherosclerosis	TRUE	7.19036	1
DB02375	Myricetin	neoplasm.invasiveness	TRUE	7.18916	1
DB04216	Quercetin	cardiomyopathy.dilated	TRUE	7.18758	1
DB08831	2-deoxyglucose	alzheimer.disease	TRUE	7.18736	1
DB00997	Doxorubicin	colitis.ulcerative	TRUE	7.187	1
DB00134	Methionine	fatty.liver	TRUE	7.1862	1
DB00179	Masoprocol	abortion.spontaneous	TRUE	7.18496	1
DB00170	Menadione	liver.cirrhosis.experimental	TRUE	7.18446	1
DB01030	Topotecan	breast.neoplasms	TRUE	7.18444	1
DB14206	Cobalt chloride	polycystic.ovary.syndrome	TRUE	7.18426	1
DB01254	Dasatinib	carcinoma.non.small.cell.lung	TRUE	7.18327	1
DB06712	Nilvadipine	neuroblastoma	TRUE	7.18288	1
DB06536	Tesaglitazar	fatty.liver	TRUE	7.18146	1
DB04224	Oleic Acid	pulmonary.disease.chronic.obstructive	TRUE	7.17719	1
DB00227	Lovastatin	esophageal.neoplasms	TRUE	7.17714	1
DB00220	Nelfinavir	brain.ischemia	TRUE	7.17638	1
DB13023	IPI-493	brain.ischemia	TRUE	7.17621	1
DB13182	Daidzein	stomach.neoplasms	TRUE	7.17434	1
DB11091	Hydrogen peroxide	neurotoxicity.syndromes	TRUE	7.17433	1
DB01700	AICA ribonucleotide	pulmonary.disease.chronic.obstructive	TRUE	7.17394	1
DB00197	Troglitazone	endometriosis	TRUE	7.17373	1
DB00814	Meloxicam	drug.related.side.effects.and.adverse.reactions	TRUE	7.1729	1
DB10345	House dust	cholestasis	TRUE	7.17273	1
DB00316	Acetaminophen	pulmonary.fibrosis	TRUE	7.17264	1
DB11588	Carbon monoxide	asthma	TRUE	7.17239	1
DB11135	Selenium	cholestasis.extrahepatic	TRUE	7.17192	1
DB12146	Rigosertib	leukemia.myeloid.acute	TRUE	7.17156	1
DB01586	Ursodeoxycholic acid	pulmonary.fibrosis	TRUE	7.17076	1
DB09201	Ciglitazone	neoplasms	TRUE	7.17041	1
DB00387	Procyclidine	liver.cirrhosis.biliary	TRUE	7.17022	1
DB13867	Fluticasone	diabetes.mellitus.experimental	TRUE	7.17006	1
DB00441	Gemcitabine	liver.diseases	TRUE	7.16921	1
DB00544	Fluorouracil	asthma	TRUE	7.16835	1
DB14060	NS-398	abortion.spontaneous	TRUE	7.16829	1
DB00091	Ciclosporin	pulmonary.disease.chronic.obstructive	TRUE	7.16713	1
DB14206	Cobalt chloride	urinary.bladder.neoplasms	TRUE	7.16702	1
DB01132	Pioglitazone	neoplasm.invasiveness	TRUE	7.16699	1
DB04557	Arachidonic Acid	arthritis.rheumatoid	TRUE	7.16532	1
DB01601	Lopinavir	myocardial.infarction	TRUE	7.16516	1
DB02587	Colforsin	stomach.neoplasms	TRUE	7.16466	1
DB06778	Cupric sulfate	carcinoma.hepatocellular	TRUE	7.16449	1
DB00910	Paricalcitol	chemical.and.drug.induced.liver.injury	TRUE	7.16426	1
DB01914	D-glucose	osteoarthritis	TRUE	7.1637	1
DB09140	Oxygen	mammary.neoplasms.experimental	TRUE	7.16356	1
DB00515	Cisplatin	colitis.ulcerative	TRUE	7.16259	1
DB11135	Selenium	multiple.myeloma	TRUE	7.1623	1
DB01248	Docetaxel	arthritis.experimental	TRUE	7.16223	1
DB02342	2-Methoxyestradiol	mesothelioma.malignant	TRUE	7.16173	1
DB00982	Isotretinoin	hepatolenticular.degeneration	TRUE	7.16161	1
DB09130	Copper	carcinoma	TRUE	7.16158	1
DB06778	Cupric sulfate	inflammation	TRUE	7.16133	1
DB09526	Hydroquinone	dermatitis.allergic.contact	TRUE	7.15973	1
DB00091	Ciclosporin	leukemia.promyelocytic.acute	TRUE	7.15845	1
DB01169	Arsenic trioxide	hepatomegaly	TRUE	7.15844	1
DB06448	Lonafarnib	squamous.cell.carcinoma.of.head.and.neck	TRUE	7.15726	1
DB00331	Metformin	neoplasm.invasiveness	TRUE	7.15701	1
DB01041	Thalidomide	kidney.failure.chronic	TRUE	7.15699	1
DB05073	SRT501	learning.disorders	TRUE	7.15591	1
DB00515	Cisplatin	pulmonary.fibrosis	TRUE	7.15538	1
DB01262	Decitabine	precancerous.conditions	TRUE	7.15504	1
DB00282	Pamidronic acid	liver.neoplasms.experimental	TRUE	7.15395	1
DB12965	Silver	neoplasm.invasiveness	TRUE	7.15356	1
DB14206	Cobalt chloride	weight.gain	TRUE	7.15328	1
DB00806	Pentoxifylline	stomach.neoplasms	TRUE	7.15273	1
DB06176	Romidepsin	diabetes.mellitus.experimental	TRUE	7.15247	1
DB14206	Cobalt chloride	hyperplasia	TRUE	7.15101	1
DB00515	Cisplatin	glomerulonephritis	TRUE	7.15052	1
DB11091	Hydrogen peroxide	cognition.disorders	TRUE	7.15045	1
DB07715	Emodin	abortion.spontaneous	TRUE	7.15004	1
DB00091	Ciclosporin	dermatitis.allergic.contact	TRUE	7.14965	1
DB11135	Selenium	lymphoma.t.cell.cutaneous	TRUE	7.14962	1
DB14104	Linoleic acid	necrosis	TRUE	7.14931	1
DB00441	Gemcitabine	neoplasm.invasiveness	TRUE	7.14908	1
DB00393	Nimodipine	diabetes.mellitus.experimental	TRUE	7.14899	1
DB01645	Genistein	precancerous.conditions	TRUE	7.14897	1
DB14206	Cobalt chloride	salivary.gland.neoplasms	TRUE	7.14793	1
DB01262	Decitabine	keloid	TRUE	7.147	1
DB01700	AICA ribonucleotide	kidney.failure.chronic	TRUE	7.14687	1
DB00170	Menadione	hypertension	TRUE	7.14454	1
DB01073	Fludarabine	head.and.neck.neoplasms	TRUE	7.14263	1
DB00201	Caffeine	hypertension	TRUE	7.14244	1
DB00977	Ethinylestradiol	alzheimer.disease	TRUE	7.142	1
DB10345	House dust	colitis.ulcerative	TRUE	7.14175	1
DB04743	Nimesulide	fatty.liver	TRUE	7.14166	1
DB14206	Cobalt chloride	hyperglycemia	TRUE	7.14069	1
DB00252	Phenytoin	cell.transformation.neoplastic	TRUE	7.1402	1
DB09201	Ciglitazone	obesity	TRUE	7.14017	1
DB01248	Docetaxel	liver.diseases	TRUE	7.14014	1
DB01154	Thiamylal	stomach.neoplasms	TRUE	7.1383	1
DB11157	Anthralin	acute.coronary.syndrome	TRUE	7.13826	1
DB01169	Arsenic trioxide	stroke	TRUE	7.13818	1
DB00755	Tretinoin	mesothelioma.malignant	TRUE	7.13804	1
DB00091	Ciclosporin	stomach.neoplasms	TRUE	7.13718	1
DB06510	Muraglitazar	chemical.and.drug.induced.liver.injury	TRUE	7.13712	1
DB00328	Indometacin	diabetes.mellitus.experimental	TRUE	7.13657	1
DB00608	Chloroquine	colorectal.neoplasms	TRUE	7.1359	1
DB00316	Acetaminophen	drug.related.side.effects.and.adverse.reactions	TRUE	7.13578	1
DB01199	Tubocurarine	lung.neoplasms	TRUE	7.13312	1
DB11091	Hydrogen peroxide	kidney.failure.chronic	TRUE	7.13268	1
DB01095	Fluvastatin	diabetes.mellitus.experimental	TRUE	7.13265	1
DB01064	Isoprenaline	obesity	TRUE	7.13248	1
DB07352	Apigenin	fibrosis	TRUE	7.1321	1
DB01008	Busulfan	neoplasm.metastasis	TRUE	7.13037	1
DB00188	Bortezomib	stomach.neoplasms	TRUE	7.12943	1
DB14060	NS-398	stomach.neoplasms	TRUE	7.12902	1
DB01072	Atazanavir	pneumonia	TRUE	7.12895	1
DB07715	Emodin	myocardial.infarction	TRUE	7.12892	1
DB09130	Copper	infarction.middle.cerebral.artery	TRUE	7.12826	1
DB01234	Dexamethasone	cardiomyopathy.dilated	TRUE	7.1275	1
DB00091	Ciclosporin	colitis.ulcerative	TRUE	7.12663	1
DB04224	Oleic Acid	proteinuria	TRUE	7.12595	1
DB05513	Atiprimod	inflammation	TRUE	7.1252	1
DB01050	Ibuprofen	carcinoma	TRUE	7.12435	1
DB01183	Naloxone	reperfusion.injury	TRUE	7.12396	1
DB08399	PICEATANNOL	liver.diseases	TRUE	7.12375	1
DB12146	Rigosertib	leukemia.promyelocytic.acute	TRUE	7.12358	1
DB00997	Doxorubicin	myocardial.ischemia	TRUE	7.12129	1
DB12480	Betulinic Acid	colorectal.neoplasms	TRUE	7.12092	1
DB00947	Fulvestrant	carcinoma	TRUE	7.12073	1
DB01248	Docetaxel	neurotoxicity.syndromes	TRUE	7.12053	1
DB13124	Troxerutin	diabetes.mellitus.experimental	TRUE	7.11883	1
DB12618	Apocynin	liver.cirrhosis.experimental	TRUE	7.11878	1
DB00396	Progesterone	carcinoma	TRUE	7.11834	1
DB09096	Benzoyl peroxide	breast.neoplasms	TRUE	7.11683	1
DB09053	Ibrutinib	atherosclerosis	TRUE	7.11659	1
DB03568	Butyric Acid	carcinoma.squamous.cell	TRUE	7.1163	1
DB00694	Daunorubicin	carcinoma.non.small.cell.lung	TRUE	7.11553	1
DB00170	Menadione	breast.neoplasms	TRUE	7.11532	1
DB04815	Clioquinol	neoplasm.invasiveness	TRUE	7.11526	1
DB04216	Quercetin	diabetes.mellitus.type.1	TRUE	7.11519	1
DB12290	Puerarin	pulmonary.disease.chronic.obstructive	TRUE	7.11475	1
DB04216	Quercetin	growth.disorders	TRUE	7.11474	1
DB14206	Cobalt chloride	insulin.resistance	TRUE	7.11439	1
DB00418	Secobarbital	astrocytoma	TRUE	7.11368	1
DB00640	Adenosine	liver.diseases	TRUE	7.11333	1
DB01586	Ursodeoxycholic acid	acute.kidney.injury	TRUE	7.11326	1
DB05076	Fenretinide	carcinoma.transitional.cell	TRUE	7.11312	1
DB00641	Simvastatin	carcinoma	TRUE	7.113	1
DB00482	Celecoxib	calcinosis	TRUE	7.11149	1
DB07795	Fisetin	cholestasis.extrahepatic	TRUE	7.11098	1
DB01259	Lapatinib	fibrosis	TRUE	7.11068	1
DB00197	Troglitazone	disease.models.animal	TRUE	7.10922	1
DB14206	Cobalt chloride	glomerulonephritis.iga	TRUE	7.10875	1
DB00798	Gentamicin	calcinosis	TRUE	7.1082	1
DB01174	Phenobarbital	hypertension	TRUE	7.10759	1
DB05767	Andrographolide	calcinosis	TRUE	7.10723	1
DB09130	Copper	psoriasis	TRUE	7.1064	1
DB12510	Ozone	diabetes.mellitus.experimental	TRUE	7.10555	1
DB00179	Masoprocol	cardiomyopathies	TRUE	7.10547	1
DB01008	Busulfan	fibrosis	TRUE	7.10501	1
DB00396	Progesterone	hyperglycemia	TRUE	7.10456	1
DB00445	Epirubicin	peripheral.nervous.system.diseases	TRUE	7.10382	1
DB00625	Efavirenz	brain.ischemia	TRUE	7.1037	1
DB00910	Paricalcitol	breast.neoplasms	TRUE	7.10334	1
DB01041	Thalidomide	asthma	TRUE	7.10309	1
DB09130	Copper	keloid	TRUE	7.10296	1
DB08399	PICEATANNOL	arthritis.rheumatoid	TRUE	7.1023	1
DB12539	Oltipraz	drug.related.side.effects.and.adverse.reactions	TRUE	7.10211	1
DB00997	Doxorubicin	cerebral.hemorrhage	TRUE	7.10186	1
DB00997	Doxorubicin	heart.valve.diseases	TRUE	7.10181	1
DB00091	Ciclosporin	muscular.diseases	TRUE	7.10141	1
DB00316	Acetaminophen	hyperglycemia	TRUE	7.10138	1
DB06778	Cupric sulfate	stroke	TRUE	7.10134	1
DB01166	Cilostazol	kidney.failure.chronic	TRUE	7.10098	1
DB01169	Arsenic trioxide	drug.related.side.effects.and.adverse.reactions	TRUE	7.10061	1
DB12328	Cantharidin	diabetes.mellitus.experimental	TRUE	7.1002	1
DB01039	Fenofibrate	diabetes.mellitus.type.1	TRUE	7.09987	1
DB14206	Cobalt chloride	craniofacial.abnormalities	TRUE	7.09964	1
DB00316	Acetaminophen	anemia	TRUE	7.09947	1
DB06005	Adomiparin	heart.valve.diseases	TRUE	7.09947	1
DB12385	10-hydroxycamptothecin	neurotoxicity.syndromes	TRUE	7.09866	1
DB08912	Dabrafenib	reperfusion.injury	TRUE	7.09796	1
DB08860	Pitavastatin	drug.related.side.effects.and.adverse.reactions	TRUE	7.09723	1
DB01082	Streptomycin	reperfusion.injury	TRUE	7.09593	1
DB09167	Dosulepin	arthritis.rheumatoid	TRUE	7.09567	1
DB00481	Raloxifene	squamous.cell.carcinoma.of.head.and.neck	TRUE	7.09544	1
DB01050	Ibuprofen	cardiomyopathies	TRUE	7.09525	1
DB01234	Dexamethasone	carcinoma.non.small.cell.lung	TRUE	7.09438	1
DB12480	Betulinic Acid	carcinoma.squamous.cell	TRUE	7.09429	1
DB00166	Lipoic Acid	liver.diseases	TRUE	7.09401	1
DB00995	Auranofin	kidney.failure.chronic	TRUE	7.09361	1
DB00649	Stavudine	brain.injuries	TRUE	7.09294	1
DB00907	Cocaine	memory.disorders	TRUE	7.09269	1
DB00530	Erlotinib	carcinoma	TRUE	7.08972	1
[truncated: 4,303 more rows]
